# Supplementary material for: Methyl 2-[(3,5-di-tert-butyl-4-hy­droxy­benz­yl)sulfan­yl]pyridine-3-carboxyl­ate n-hexane hemisolvate
Source: Acta Crystallogr Sect E Struct Rep Online. 2012 May 2;68(Pt 6):o1605. doi: 10.1107/S1600536812018739 (PMC3379213; doi:10.1107/S1600536812018739)
Supplement: Supplementary file 1 [file e-68-o1605-sup1.cif]

##############################################################################
#                                                                            #
# This CIF contains the data in a paper accepted for publication in          #
# Acta Crystallographica Section E. It conforms to the requirements of       #
# Notes for Authors for Acta Crystallographica Section E, and has been       #
# peer reviewed under the auspices of the IUCr Commission on Journals.       #
#                                                                            #
# Full details of the Crystallographic Information File format               #
# are given in the paper "The Crystallographic Information File (CIF):       #
# a New Standard Archive File for Crystallography" by S. R. Hall, F. H.      #
# Allen and I. D. Brown [Acta Cryst. (1991), A47, 655-685].                  #
#                                                                            #
# The current version of the core CIF dictionary is obtainable from          #
# ftp://ftp.iucr.org/pub/cif_core.dic.                                       #
#                                                                            #
# Software is freely available for graphical display of the structure(s)     #
# in this CIF. For information consult the CIF software page                 #
# http://www.iucr.org/resources/cif/software.                                #
#                                                                            #
# This file may be used for bona fide research purposes within the           #
# scientific community so long as proper attribution is given to the journal # 
# article from which it was obtained.                                        #
#                                                                            #
##############################################################################
data_global
_audit_creation_method     SHELXL-97
_journal_date_recd_electronic     2012-04-23
_journal_date_accepted     2012-04-26
_journal_name_full     'Acta Crystallographica, Section E'
_journal_year     2012
_journal_volume     68
_journal_issue      6
_journal_page_first     o1605
_journal_page_last     o1605
_journal_paper_category     QO
_journal_paper_doi     10.1107/S1600536812018739
_journal_coeditor_code     BT5894
_publ_contact_author
;
     Dr. Seik Weng Ng
     Department of Chemistry
     University of Malaya
     50603 Kuala Lumpur
     Malaysia
;
_publ_contact_author_email     seikweng@um.edu.my
_publ_contact_author_fax     '03 7967 4193'
_publ_contact_author_phone     '03 7967 6778'
_publ_section_title
;
Methyl
2-[(3,5-di-<i>tert</i>-butyl-4-hydroxybenzyl)sulfanyl]pyridine-3-carboxylate
<i>n</i>-hexane hemisolvate
;
loop_
    _publ_author_name
    _publ_author_address
    'Ariffin, Azhar'
;
     Department of Chemistry
     University of Malaya
     50603 Kuala Lumpur
     Malaysia
;
    'Nordin, Nordiana'
;
     Department of Chemistry
     University of Malaya
     50603 Kuala Lumpur
     Malaysia
;
    'Yehye, Wagee A.'
;
     Department of Chemistry
     University of Malaya
     50603 Kuala Lumpur
     Malaysia
;
    'Ng, Seik Weng'
;
     Department of Chemistry
     University of Malaya
     50603 Kuala Lumpur
     Malaysia
     and
     Chemistry Department
     Faculty of Science
     King Abdulaziz University
     PO Box 80203 Jeddah
     Saudi Arabia
;
data_I
_audit_creation_method     SHELXL-97
_chemical_name_systematic
;
Methyl
2-[(3,5-di-<i>tert</i>-butyl-4-hydroxybenzyl)sulfanyl]pyridine-3-carboxylate
<i>n</i>-hexane hemisolvate
;
_chemical_name_common     ?
_chemical_formula_moiety     'C22 H29 N O3 S, 0.5(C6 H14)'
_chemical_formula_sum     'C25 H36 N O3 S'
_chemical_formula_iupac     'C22 H29 N O3 S, 0.5C6 H14'
_chemical_formula_weight     430.61
_chemical_melting_point     ?
_symmetry_cell_setting     monoclinic
_symmetry_space_group_name_H-M     'P 21/c'
_symmetry_space_group_name_Hall     '-P 2ybc'
loop_
    _symmetry_equiv_pos_as_xyz
    'x, y, z'
    '-x, y+1/2, -z+1/2'
    '-x, -y, -z'
    'x, -y-1/2, z-1/2'
_cell_length_a     15.0665(5)
_cell_length_b     9.4818(3)
_cell_length_c     34.6700(13)
_cell_angle_alpha     90.00
_cell_angle_beta     90.796(3)
_cell_angle_gamma     90.00
_cell_volume     4952.4(3)
_cell_formula_units_Z     8
_cell_measurement_reflns_used     9294
_cell_measurement_theta_min     2.3453
_cell_measurement_theta_max     27.5017
_cell_measurement_temperature     100(2)
_exptl_crystal_description     prism
_exptl_crystal_colour     'light yellow'
_exptl_crystal_size_max     0.40
_exptl_crystal_size_mid     0.35
_exptl_crystal_size_min     0.30
_exptl_crystal_density_diffrn     1.155
_exptl_crystal_density_meas     ?
_exptl_crystal_density_method     'not measured'
_exptl_crystal_F_000     1864
_exptl_absorpt_coefficient_mu     0.155
_exptl_absorpt_correction_type     multi-scan
_exptl_absorpt_process_details     '(CrysAlis PRO; Agilent, 2011)'
_exptl_absorpt_correction_T_min     0.9406
_exptl_absorpt_correction_T_max     0.9550
_diffrn_ambient_temperature     100(2)
_diffrn_radiation_type     MoK\a
_diffrn_radiation_wavelength     0.71073
_diffrn_radiation_source     'SuperNova (Mo) X-ray Source'
_diffrn_radiation_monochromator     Mirror
_diffrn_measurement_device_type
                  'Agilent SuperNova Dual diffractometer with an Atlas detector'
_diffrn_measurement_method     '\w scan'
_diffrn_detector_area_resol_mean     10.4041
_diffrn_reflns_number     34553
_diffrn_reflns_av_R_equivalents     0.0412
_diffrn_reflns_av_sigmaI/netI     0.0522
_diffrn_reflns_theta_min     2.35
_diffrn_reflns_theta_max     27.56
_diffrn_reflns_theta_full     27.56
_diffrn_measured_fraction_theta_max     0.997
_diffrn_measured_fraction_theta_full     0.997
_diffrn_reflns_limit_h_min     -19
_diffrn_reflns_limit_h_max     16
_diffrn_reflns_limit_k_min     -12
_diffrn_reflns_limit_k_max     11
_diffrn_reflns_limit_l_min     -45
_diffrn_reflns_limit_l_max     41
_diffrn_standards_number     0
_diffrn_standards_interval_count     0
_diffrn_standards_interval_time     0
_diffrn_standards_decay_%     0
_reflns_number_total     11425
_reflns_number_gt     8907
_reflns_threshold_expression     I>2\s(I)
_refine_ls_structure_factor_coef     Fsqd
_refine_ls_matrix_type     full
_refine_ls_R_factor_all     0.0653
_refine_ls_R_factor_gt     0.0468
_refine_ls_wR_factor_gt     0.1017
_refine_ls_wR_factor_ref     0.1128
_refine_ls_goodness_of_fit_ref     1.002
_refine_ls_restrained_S_all     1.002
_refine_ls_number_reflns     11426
_refine_ls_number_parameters     551
_refine_ls_number_restraints     2
_refine_ls_hydrogen_treatment     mixed
_refine_ls_weighting_scheme     calc
_refine_ls_weighting_details
         'calc w=1/[\s^2^(Fo^2^)+(0.0395P)^2^+3.1619P] where P=(Fo^2^+2Fc^2^)/3'
_atom_sites_solution_hydrogens     geom
_atom_sites_solution_primary     direct
_atom_sites_solution_secondary     difmap
_refine_ls_shift/su_max     0.001
_refine_ls_shift/su_mean     0.001
_refine_diff_density_max     0.331
_refine_diff_density_min     -0.299
_refine_ls_extinction_method     none
_refine_ls_extinction_coef     ?
loop_
    _atom_type_symbol
    _atom_type_description
    _atom_type_scat_dispersion_real
    _atom_type_scat_dispersion_imag
    _atom_type_scat_source
    'C' 'C' 0.0033 0.0016
                         'International Tables Vol C Tables 4.2.6.8 and 6.1.1.4'
    'H' 'H' 0.0000 0.0000
                         'International Tables Vol C Tables 4.2.6.8 and 6.1.1.4'
    'N' 'N' 0.0061 0.0033
                         'International Tables Vol C Tables 4.2.6.8 and 6.1.1.4'
    'O' 'O' 0.0106 0.0060
                         'International Tables Vol C Tables 4.2.6.8 and 6.1.1.4'
    'S' 'S' 0.1246 0.1234
                         'International Tables Vol C Tables 4.2.6.8 and 6.1.1.4'
_computing_data_collection     'CrysAlis PRO (Agilent, 2011)'
_computing_cell_refinement     'CrysAlis PRO (Agilent, 2011)'
_computing_data_reduction     'CrysAlis PRO (Agilent, 2011)'
_computing_structure_solution     'SHELXS97 (Sheldrick, 2008)'
_computing_structure_refinement     'SHELXL97 (Sheldrick, 2008)'
_computing_molecular_graphics     'X-SEED (Barbour, 2001)'
_computing_publication_material     'publCIF (Westrip, 2010)'
loop_
    _atom_site_type_symbol
    _atom_site_label
    _atom_site_fract_x
    _atom_site_fract_y
    _atom_site_fract_z
    _atom_site_U_iso_or_equiv
    _atom_site_adp_type
    _atom_site_calc_flag
    _atom_site_refinement_flags
    _atom_site_occupancy
    _atom_site_symmetry_multiplicity
    _atom_site_disorder_assembly
    _atom_site_disorder_group
    S S1 0.72068(3) 0.35500(4) 0.438613(12) 0.01646(10) Uani d . 1 1 . .
    O O1 0.82843(9) 0.76073(14) 0.29857(4) 0.0244(3) Uani d D 1 1 . .
    H H1 0.8214(15) 0.728(2) 0.2764(4) 0.036(7) Uiso d D 1 1 . .
    O O2 0.83997(9) 0.17218(14) 0.47471(4) 0.0259(3) Uani d . 1 1 . .
    O O3 0.81798(8) 0.06381(13) 0.53138(4) 0.0206(3) Uani d . 1 1 . .
    N N1 0.59707(9) 0.39135(15) 0.49119(4) 0.0185(3) Uani d . 1 1 . .
    C C1 0.78031(11) 0.69231(17) 0.32609(5) 0.0148(3) Uani d . 1 1 . .
    C C2 0.71649(10) 0.58834(17) 0.31702(5) 0.0134(3) Uani d . 1 1 . .
    C C3 0.67382(10) 0.52510(16) 0.34816(5) 0.0134(3) Uani d . 1 1 . .
    H H3 0.6304 0.4545 0.3431 0.016 Uiso calc R 1 1 . .
    C C4 0.69244(10) 0.56147(17) 0.38616(5) 0.0131(3) Uani d . 1 1 . .
    C C5 0.75521(10) 0.66599(17) 0.39378(5) 0.0141(3) Uani d . 1 1 . .
    H H5 0.7677 0.6913 0.4198 0.017 Uiso calc R 1 1 . .
    C C6 0.80023(10) 0.73445(17) 0.36441(5) 0.0142(3) Uani d . 1 1 . .
    C C7 0.86849(11) 0.85133(18) 0.37354(5) 0.0187(4) Uani d . 1 1 . .
    C C8 0.84068(12) 0.99148(18) 0.35410(6) 0.0226(4) Uani d . 1 1 . .
    H H8A 0.7853 1.0251 0.3654 0.034 Uiso calc R 1 1 . .
    H H8B 0.8317 0.9762 0.3264 0.034 Uiso calc R 1 1 . .
    H H8C 0.8874 1.0620 0.3582 0.034 Uiso calc R 1 1 . .
    C C9 0.96164(12) 0.8069(2) 0.35996(6) 0.0264(4) Uani d . 1 1 . .
    H H9A 0.9811 0.7231 0.3743 0.040 Uiso calc R 1 1 . .
    H H9B 1.0037 0.8841 0.3646 0.040 Uiso calc R 1 1 . .
    H H9C 0.9592 0.7853 0.3323 0.040 Uiso calc R 1 1 . .
    C C10 0.87606(13) 0.8805(2) 0.41700(6) 0.0265(4) Uani d . 1 1 . .
    H H10A 0.8959 0.7948 0.4304 0.040 Uiso calc R 1 1 . .
    H H10B 0.8180 0.9089 0.4267 0.040 Uiso calc R 1 1 . .
    H H10C 0.9191 0.9563 0.4216 0.040 Uiso calc R 1 1 . .
    C C11 0.69576(11) 0.54066(18) 0.27526(5) 0.0168(3) Uani d . 1 1 . .
    C C12 0.77809(12) 0.46918(19) 0.25784(5) 0.0229(4) Uani d . 1 1 . .
    H H12A 0.7953 0.3880 0.2737 0.034 Uiso calc R 1 1 . .
    H H12B 0.8272 0.5368 0.2572 0.034 Uiso calc R 1 1 . .
    H H12C 0.7640 0.4374 0.2316 0.034 Uiso calc R 1 1 . .
    C C13 0.66440(13) 0.66520(19) 0.24972(5) 0.0241(4) Uani d . 1 1 . .
    H H13A 0.6111 0.7074 0.2608 0.036 Uiso calc R 1 1 . .
    H H13B 0.6507 0.6309 0.2236 0.036 Uiso calc R 1 1 . .
    H H13C 0.7115 0.7363 0.2486 0.036 Uiso calc R 1 1 . .
    C C14 0.62038(12) 0.43170(19) 0.27365(5) 0.0232(4) Uani d . 1 1 . .
    H H14A 0.5667 0.4726 0.2848 0.035 Uiso calc R 1 1 . .
    H H14B 0.6379 0.3478 0.2884 0.035 Uiso calc R 1 1 . .
    H H14C 0.6084 0.4052 0.2468 0.035 Uiso calc R 1 1 . .
    C C15 0.64611(11) 0.49028(17) 0.41924(5) 0.0149(3) Uani d . 1 1 . .
    H H15A 0.5899 0.4468 0.4101 0.018 Uiso calc R 1 1 . .
    H H15B 0.6321 0.5601 0.4395 0.018 Uiso calc R 1 1 . .
    C C16 0.67199(11) 0.32072(17) 0.48357(5) 0.0148(3) Uani d . 1 1 . .
    C C17 0.55904(11) 0.3716(2) 0.52556(5) 0.0221(4) Uani d . 1 1 . .
    H H17 0.5066 0.4231 0.5309 0.027 Uiso calc R 1 1 . .
    C C18 0.59154(12) 0.2812(2) 0.55354(5) 0.0222(4) Uani d . 1 1 . .
    H H18 0.5622 0.2703 0.5774 0.027 Uiso calc R 1 1 . .
    C C19 0.66795(11) 0.20683(19) 0.54570(5) 0.0187(4) Uani d . 1 1 . .
    H H19 0.6915 0.1424 0.5642 0.022 Uiso calc R 1 1 . .
    C C20 0.71060(11) 0.22649(17) 0.51058(5) 0.0149(3) Uani d . 1 1 . .
    C C21 0.79532(11) 0.15355(17) 0.50291(5) 0.0168(3) Uani d . 1 1 . .
    C C22 0.90344(12) -0.0032(2) 0.52704(6) 0.0245(4) Uani d . 1 1 . .
    H H22A 0.9144 -0.0673 0.5488 0.037 Uiso calc R 1 1 . .
    H H22B 0.9500 0.0690 0.5266 0.037 Uiso calc R 1 1 . .
    H H22C 0.9039 -0.0566 0.5029 0.037 Uiso calc R 1 1 . .
    S S2 0.84000(3) 0.64682(4) 0.164523(12) 0.01465(10) Uani d . 1 1 . .
    O O4 0.50710(8) 0.22359(13) 0.16869(4) 0.0251(3) Uani d D 1 1 . .
    H H4 0.4579(9) 0.260(2) 0.1644(7) 0.045(7) Uiso d D 1 1 . .
    O O5 0.98462(9) 0.99237(14) 0.22179(4) 0.0313(3) Uani d . 1 1 . .
    O O6 0.89539(8) 0.80484(13) 0.22566(4) 0.0220(3) Uani d . 1 1 . .
    N N2 0.95527(9) 0.70873(14) 0.10963(4) 0.0157(3) Uani d . 1 1 . .
    C C23 0.57637(11) 0.30871(17) 0.15767(5) 0.0154(3) Uani d . 1 1 . .
    C C24 0.66138(11) 0.24573(17) 0.15966(5) 0.0157(3) Uani d . 1 1 . .
    C C25 0.73273(11) 0.32794(17) 0.14796(5) 0.0150(3) Uani d . 1 1 . .
    H H25 0.7907 0.2885 0.1489 0.018 Uiso calc R 1 1 . .
    C C26 0.72205(10) 0.46567(17) 0.13502(5) 0.0129(3) Uani d . 1 1 . .
    C C27 0.63775(10) 0.52384(17) 0.13415(5) 0.0140(3) Uani d . 1 1 . .
    H H27 0.6308 0.6187 0.1258 0.017 Uiso calc R 1 1 . .
    C C28 0.56262(11) 0.44839(17) 0.14504(5) 0.0142(3) Uani d . 1 1 . .
    C C29 0.46915(11) 0.51433(18) 0.14173(5) 0.0186(4) Uani d . 1 1 . .
    C C30 0.47325(12) 0.66895(19) 0.12899(7) 0.0293(5) Uani d . 1 1 . .
    H H30A 0.5024 0.6752 0.1039 0.044 Uiso calc R 1 1 . .
    H H30B 0.5071 0.7236 0.1481 0.044 Uiso calc R 1 1 . .
    H H30C 0.4129 0.7069 0.1267 0.044 Uiso calc R 1 1 . .
    C C31 0.42186(13) 0.5140(2) 0.18096(6) 0.0312(5) Uani d . 1 1 . .
    H H31A 0.3649 0.5632 0.1784 0.047 Uiso calc R 1 1 . .
    H H31B 0.4591 0.5622 0.2002 0.047 Uiso calc R 1 1 . .
    H H31C 0.4116 0.4165 0.1891 0.047 Uiso calc R 1 1 . .
    C C32 0.41416(12) 0.4369(2) 0.11052(6) 0.0282(4) Uani d . 1 1 . .
    H H32A 0.4460 0.4391 0.0861 0.042 Uiso calc R 1 1 . .
    H H32B 0.3565 0.4837 0.1072 0.042 Uiso calc R 1 1 . .
    H H32C 0.4050 0.3388 0.1184 0.042 Uiso calc R 1 1 . .
    C C33 0.67511(12) 0.09333(17) 0.17365(6) 0.0209(4) Uani d . 1 1 . .
    C C34 0.64672(15) 0.0793(2) 0.21592(6) 0.0327(5) Uani d . 1 1 . .
    H H34A 0.6838 0.1407 0.2322 0.049 Uiso calc R 1 1 . .
    H H34B 0.6539 -0.0188 0.2243 0.049 Uiso calc R 1 1 . .
    H H34C 0.5844 0.1071 0.2182 0.049 Uiso calc R 1 1 . .
    C C35 0.62306(13) -0.01154(19) 0.14800(6) 0.0292(5) Uani d . 1 1 . .
    H H35A 0.6364 -0.1081 0.1563 0.044 Uiso calc R 1 1 . .
    H H35B 0.6404 0.0007 0.1211 0.044 Uiso calc R 1 1 . .
    H H35C 0.5593 0.0061 0.1504 0.044 Uiso calc R 1 1 . .
    C C36 0.77303(13) 0.0501(2) 0.17171(7) 0.0328(5) Uani d . 1 1 . .
    H H36A 0.8087 0.1124 0.1883 0.049 Uiso calc R 1 1 . .
    H H36B 0.7932 0.0576 0.1450 0.049 Uiso calc R 1 1 . .
    H H36C 0.7797 -0.0476 0.1806 0.049 Uiso calc R 1 1 . .
    C C37 0.80198(11) 0.54897(17) 0.12235(5) 0.0156(3) Uani d . 1 1 . .
    H H37A 0.7855 0.6143 0.1012 0.019 Uiso calc R 1 1 . .
    H H37B 0.8491 0.4849 0.1132 0.019 Uiso calc R 1 1 . .
    C C38 0.93139(10) 0.74019(16) 0.14580(5) 0.0136(3) Uani d . 1 1 . .
    C C39 1.02497(11) 0.77768(18) 0.09500(5) 0.0194(4) Uani d . 1 1 . .
    H H39 1.0426 0.7547 0.0696 0.023 Uiso calc R 1 1 . .
    C C40 1.07252(11) 0.88001(19) 0.11471(6) 0.0213(4) Uani d . 1 1 . .
    H H40 1.1213 0.9263 0.1031 0.026 Uiso calc R 1 1 . .
    C C41 1.04732(11) 0.91313(18) 0.15174(5) 0.0191(4) Uani d . 1 1 . .
    H H41 1.0786 0.9833 0.1660 0.023 Uiso calc R 1 1 . .
    C C42 0.97578(10) 0.84316(17) 0.16818(5) 0.0150(3) Uani d . 1 1 . .
    C C43 0.94730(11) 0.87594(17) 0.20780(5) 0.0172(4) Uani d . 1 1 . .
    C C44 0.95887(17) 1.0294(3) 0.26088(6) 0.0443(6) Uani d . 1 1 . .
    H H44A 0.9950 1.1087 0.2701 0.066 Uiso calc R 1 1 . .
    H H44B 0.9682 0.9481 0.2779 0.066 Uiso calc R 1 1 . .
    H H44C 0.8960 1.0561 0.2609 0.066 Uiso calc R 1 1 . .
    C C45 0.90495(18) 0.4113(3) 0.56068(9) 0.0575(8) Uani d . 1 1 . .
    H H45A 0.9585 0.3687 0.5499 0.086 Uiso calc R 1 1 . .
    H H45B 0.8611 0.3375 0.5657 0.086 Uiso calc R 1 1 . .
    H H45C 0.9202 0.4596 0.5849 0.086 Uiso calc R 1 1 . .
    C C46 0.86628(15) 0.5170(2) 0.53206(8) 0.0415(6) Uani d . 1 1 . .
    H H46A 0.9113 0.5904 0.5268 0.050 Uiso calc R 1 1 . .
    H H46B 0.8527 0.4680 0.5075 0.050 Uiso calc R 1 1 . .
    C C47 0.78269(14) 0.5873(2) 0.54639(6) 0.0331(5) Uani d . 1 1 . .
    H H47A 0.7971 0.6402 0.5703 0.040 Uiso calc R 1 1 . .
    H H47B 0.7390 0.5135 0.5530 0.040 Uiso calc R 1 1 . .
    C C48 0.74063(15) 0.6876(2) 0.51729(7) 0.0344(5) Uani d . 1 1 . .
    H H48A 0.7845 0.7615 0.5109 0.041 Uiso calc R 1 1 . .
    H H48B 0.7273 0.6345 0.4933 0.041 Uiso calc R 1 1 . .
    C C49 0.65646(18) 0.7586(3) 0.53037(8) 0.0523(7) Uani d . 1 1 . .
    H H49A 0.6696 0.8135 0.5541 0.063 Uiso calc R 1 1 . .
    H H49B 0.6124 0.6852 0.5370 0.063 Uiso calc R 1 1 . .
    C C50 0.6163(2) 0.8559(3) 0.50025(10) 0.0761(11) Uani d . 1 1 . .
    H H50A 0.5629 0.9004 0.5105 0.114 Uiso calc R 1 1 . .
    H H50B 0.6005 0.8014 0.4771 0.114 Uiso calc R 1 1 . .
    H H50C 0.6595 0.9289 0.4936 0.114 Uiso calc R 1 1 . .
loop_
    _atom_site_aniso_label
    _atom_site_aniso_U_11
    _atom_site_aniso_U_22
    _atom_site_aniso_U_33
    _atom_site_aniso_U_12
    _atom_site_aniso_U_13
    _atom_site_aniso_U_23
    S1 0.0185(2) 0.0192(2) 0.0119(2) 0.00352(17) 0.00481(16) 0.00417(16)
    O1 0.0316(7) 0.0283(7) 0.0134(7) -0.0131(6) 0.0065(6) 0.0007(6)
    O2 0.0283(7) 0.0288(7) 0.0210(7) 0.0090(6) 0.0107(6) 0.0077(6)
    O3 0.0176(6) 0.0261(7) 0.0181(7) 0.0058(5) 0.0027(5) 0.0067(5)
    N1 0.0160(7) 0.0247(8) 0.0150(8) 0.0017(6) 0.0025(6) 0.0043(6)
    C1 0.0161(8) 0.0151(8) 0.0133(8) 0.0010(7) 0.0033(6) 0.0033(6)
    C2 0.0143(8) 0.0138(8) 0.0120(8) 0.0025(6) -0.0004(6) 0.0003(6)
    C3 0.0132(7) 0.0120(7) 0.0150(8) 0.0009(6) -0.0001(6) 0.0009(6)
    C4 0.0122(7) 0.0139(8) 0.0133(8) 0.0041(6) 0.0022(6) 0.0033(6)
    C5 0.0145(8) 0.0153(8) 0.0125(8) 0.0040(6) -0.0013(6) -0.0005(6)
    C6 0.0132(7) 0.0137(8) 0.0156(8) 0.0009(6) 0.0001(6) 0.0008(6)
    C7 0.0169(8) 0.0189(8) 0.0203(9) -0.0041(7) -0.0024(7) -0.0001(7)
    C8 0.0208(9) 0.0199(9) 0.0270(10) -0.0051(7) 0.0001(8) 0.0016(8)
    C9 0.0174(9) 0.0276(10) 0.0343(12) -0.0043(8) -0.0016(8) 0.0021(8)
    C10 0.0286(10) 0.0266(10) 0.0240(10) -0.0092(8) -0.0056(8) -0.0021(8)
    C11 0.0213(8) 0.0175(8) 0.0116(8) -0.0016(7) 0.0005(7) -0.0005(6)
    C12 0.0284(10) 0.0236(9) 0.0168(9) -0.0014(8) 0.0040(8) -0.0031(7)
    C13 0.0316(10) 0.0245(9) 0.0162(9) -0.0008(8) -0.0040(8) 0.0032(7)
    C14 0.0290(10) 0.0246(9) 0.0159(9) -0.0063(8) -0.0024(8) -0.0044(7)
    C15 0.0154(8) 0.0176(8) 0.0118(8) 0.0015(7) 0.0022(6) 0.0030(6)
    C16 0.0165(8) 0.0170(8) 0.0111(8) -0.0040(7) 0.0028(6) 0.0006(6)
    C17 0.0156(8) 0.0314(10) 0.0195(9) 0.0038(8) 0.0058(7) 0.0052(8)
    C18 0.0195(9) 0.0324(10) 0.0146(9) -0.0002(8) 0.0051(7) 0.0067(8)
    C19 0.0190(8) 0.0240(9) 0.0130(9) -0.0009(7) 0.0001(7) 0.0067(7)
    C20 0.0152(8) 0.0162(8) 0.0135(8) -0.0012(7) 0.0007(6) 0.0006(6)
    C21 0.0186(8) 0.0167(8) 0.0150(9) -0.0012(7) 0.0003(7) 0.0004(7)
    C22 0.0189(9) 0.0319(10) 0.0229(10) 0.0086(8) 0.0023(7) 0.0047(8)
    S2 0.01407(19) 0.0163(2) 0.0137(2) -0.00558(16) 0.00258(15) -0.00077(16)
    O4 0.0151(6) 0.0191(6) 0.0412(9) -0.0031(5) 0.0048(6) 0.0072(6)
    O5 0.0383(8) 0.0320(7) 0.0236(8) -0.0210(6) 0.0053(6) -0.0104(6)
    O6 0.0276(7) 0.0219(6) 0.0166(7) -0.0074(5) 0.0033(5) -0.0007(5)
    N2 0.0152(7) 0.0160(7) 0.0160(7) 0.0006(6) 0.0032(6) 0.0013(6)
    C23 0.0142(8) 0.0162(8) 0.0156(9) -0.0043(7) 0.0016(6) -0.0012(7)
    C24 0.0181(8) 0.0133(8) 0.0155(9) -0.0017(7) -0.0021(7) -0.0016(6)
    C25 0.0139(8) 0.0165(8) 0.0146(8) 0.0003(7) -0.0022(6) -0.0033(7)
    C26 0.0130(7) 0.0152(8) 0.0103(8) -0.0036(6) -0.0002(6) -0.0027(6)
    C27 0.0172(8) 0.0128(8) 0.0119(8) -0.0012(6) -0.0016(6) -0.0002(6)
    C28 0.0141(8) 0.0156(8) 0.0129(8) -0.0011(6) -0.0006(6) -0.0030(6)
    C29 0.0140(8) 0.0174(8) 0.0245(10) 0.0003(7) 0.0008(7) -0.0009(7)
    C30 0.0168(9) 0.0207(9) 0.0503(14) 0.0036(8) -0.0038(9) 0.0031(9)
    C31 0.0248(10) 0.0353(11) 0.0338(12) 0.0097(9) 0.0087(9) -0.0012(9)
    C32 0.0174(9) 0.0286(10) 0.0384(12) 0.0016(8) -0.0074(8) -0.0085(9)
    C33 0.0201(9) 0.0130(8) 0.0296(11) -0.0007(7) -0.0011(8) 0.0032(7)
    C34 0.0455(12) 0.0218(10) 0.0308(12) -0.0004(9) -0.0006(10) 0.0110(8)
    C35 0.0318(10) 0.0140(9) 0.0416(13) -0.0016(8) -0.0028(9) -0.0027(8)
    C36 0.0259(10) 0.0162(9) 0.0562(15) 0.0034(8) -0.0051(10) 0.0060(9)
    C37 0.0157(8) 0.0173(8) 0.0140(8) -0.0038(7) 0.0012(6) -0.0014(7)
    C38 0.0109(7) 0.0120(7) 0.0179(9) 0.0008(6) -0.0002(6) 0.0030(6)
    C39 0.0153(8) 0.0210(9) 0.0219(10) 0.0011(7) 0.0075(7) 0.0025(7)
    C40 0.0151(8) 0.0220(9) 0.0271(10) -0.0029(7) 0.0066(7) 0.0052(8)
    C41 0.0144(8) 0.0178(8) 0.0249(10) -0.0032(7) -0.0024(7) 0.0028(7)
    C42 0.0135(8) 0.0151(8) 0.0162(9) 0.0008(7) -0.0017(6) 0.0030(7)
    C43 0.0165(8) 0.0169(8) 0.0181(9) -0.0020(7) -0.0036(7) 0.0008(7)
    C44 0.0615(15) 0.0463(13) 0.0254(12) -0.0297(12) 0.0110(11) -0.0175(10)
    C45 0.0509(15) 0.0401(14) 0.081(2) 0.0019(12) -0.0356(15) -0.0080(14)
    C46 0.0361(12) 0.0357(12) 0.0522(16) -0.0046(10) -0.0122(11) -0.0077(11)
    C47 0.0400(12) 0.0284(10) 0.0306(12) -0.0051(9) -0.0111(9) -0.0040(9)
    C48 0.0422(12) 0.0262(10) 0.0343(12) -0.0072(9) -0.0154(10) -0.0012(9)
    C49 0.0567(15) 0.0454(14) 0.0541(17) 0.0146(12) -0.0279(13) -0.0226(12)
    C50 0.076(2) 0.0335(14) 0.117(3) 0.0065(14) -0.062(2) -0.0126(16)
loop_
    _geom_bond_atom_site_label_1
    _geom_bond_atom_site_label_2
    _geom_bond_site_symmetry_2
    _geom_bond_distance
    _geom_bond_publ_flag
    S1 C16 . 1.7621(17) ?
    S1 C15 . 1.8271(17) ?
    O1 C1 . 1.3696(19) ?
    O1 H1 . 0.832(9) ?
    O2 C21 . 1.208(2) ?
    O3 C21 . 1.344(2) ?
    O3 C22 . 1.445(2) ?
    N1 C16 . 1.342(2) ?
    N1 C17 . 1.343(2) ?
    C1 C2 . 1.410(2) ?
    C1 C6 . 1.415(2) ?
    C2 C3 . 1.399(2) ?
    C2 C11 . 1.545(2) ?
    C3 C4 . 1.387(2) ?
    C3 H3 . 0.9500 ?
    C4 C5 . 1.393(2) ?
    C4 C15 . 1.510(2) ?
    C5 C6 . 1.392(2) ?
    C5 H5 . 0.9500 ?
    C6 C7 . 1.542(2) ?
    C7 C10 . 1.535(3) ?
    C7 C9 . 1.545(2) ?
    C7 C8 . 1.545(2) ?
    C8 H8A . 0.9800 ?
    C8 H8B . 0.9800 ?
    C8 H8C . 0.9800 ?
    C9 H9A . 0.9800 ?
    C9 H9B . 0.9800 ?
    C9 H9C . 0.9800 ?
    C10 H10A . 0.9800 ?
    C10 H10B . 0.9800 ?
    C10 H10C . 0.9800 ?
    C11 C14 . 1.536(2) ?
    C11 C12 . 1.544(2) ?
    C11 C13 . 1.546(2) ?
    C12 H12A . 0.9800 ?
    C12 H12B . 0.9800 ?
    C12 H12C . 0.9800 ?
    C13 H13A . 0.9800 ?
    C13 H13B . 0.9800 ?
    C13 H13C . 0.9800 ?
    C14 H14A . 0.9800 ?
    C14 H14B . 0.9800 ?
    C14 H14C . 0.9800 ?
    C15 H15A . 0.9900 ?
    C15 H15B . 0.9900 ?
    C16 C20 . 1.414(2) ?
    C17 C18 . 1.380(3) ?
    C17 H17 . 0.9500 ?
    C18 C19 . 1.380(2) ?
    C18 H18 . 0.9500 ?
    C19 C20 . 1.397(2) ?
    C19 H19 . 0.9500 ?
    C20 C21 . 1.479(2) ?
    C22 H22A . 0.9800 ?
    C22 H22B . 0.9800 ?
    C22 H22C . 0.9800 ?
    S2 C38 . 1.7680(16) ?
    S2 C37 . 1.8174(17) ?
    O4 C23 . 1.378(2) ?
    O4 H4 . 0.830(9) ?
    O5 C43 . 1.328(2) ?
    O5 C44 . 1.458(2) ?
    O6 C43 . 1.209(2) ?
    N2 C39 . 1.342(2) ?
    N2 C38 . 1.343(2) ?
    C23 C28 . 1.409(2) ?
    C23 C24 . 1.414(2) ?
    C24 C25 . 1.393(2) ?
    C24 C33 . 1.537(2) ?
    C25 C26 . 1.389(2) ?
    C25 H25 . 0.9500 ?
    C26 C27 . 1.385(2) ?
    C26 C37 . 1.511(2) ?
    C27 C28 . 1.396(2) ?
    C27 H27 . 0.9500 ?
    C28 C29 . 1.544(2) ?
    C29 C30 . 1.533(2) ?
    C29 C32 . 1.540(3) ?
    C29 C31 . 1.544(3) ?
    C30 H30A . 0.9800 ?
    C30 H30B . 0.9800 ?
    C30 H30C . 0.9800 ?
    C31 H31A . 0.9800 ?
    C31 H31B . 0.9800 ?
    C31 H31C . 0.9800 ?
    C32 H32A . 0.9800 ?
    C32 H32B . 0.9800 ?
    C32 H32C . 0.9800 ?
    C33 C36 . 1.534(3) ?
    C33 C34 . 1.538(3) ?
    C33 C35 . 1.541(3) ?
    C34 H34A . 0.9800 ?
    C34 H34B . 0.9800 ?
    C34 H34C . 0.9800 ?
    C35 H35A . 0.9800 ?
    C35 H35B . 0.9800 ?
    C35 H35C . 0.9800 ?
    C36 H36A . 0.9800 ?
    C36 H36B . 0.9800 ?
    C36 H36C . 0.9800 ?
    C37 H37A . 0.9900 ?
    C37 H37B . 0.9900 ?
    C38 C42 . 1.410(2) ?
    C39 C40 . 1.381(3) ?
    C39 H39 . 0.9500 ?
    C40 C41 . 1.380(3) ?
    C40 H40 . 0.9500 ?
    C41 C42 . 1.394(2) ?
    C41 H41 . 0.9500 ?
    C42 C43 . 1.478(2) ?
    C44 H44A . 0.9800 ?
    C44 H44B . 0.9800 ?
    C44 H44C . 0.9800 ?
    C45 C46 . 1.521(3) ?
    C45 H45A . 0.9800 ?
    C45 H45B . 0.9800 ?
    C45 H45C . 0.9800 ?
    C46 C47 . 1.515(3) ?
    C46 H46A . 0.9900 ?
    C46 H46B . 0.9900 ?
    C47 C48 . 1.519(3) ?
    C47 H47A . 0.9900 ?
    C47 H47B . 0.9900 ?
    C48 C49 . 1.511(3) ?
    C48 H48A . 0.9900 ?
    C48 H48B . 0.9900 ?
    C49 C50 . 1.514(4) ?
    C49 H49A . 0.9900 ?
    C49 H49B . 0.9900 ?
    C50 H50A . 0.9800 ?
    C50 H50B . 0.9800 ?
    C50 H50C . 0.9800 ?
loop_
    _geom_angle_atom_site_label_1
    _geom_angle_atom_site_label_2
    _geom_angle_atom_site_label_3
    _geom_angle_site_symmetry_1
    _geom_angle_site_symmetry_3
    _geom_angle
    _geom_angle_publ_flag
    C16 S1 C15 . . 101.14(8) ?
    C1 O1 H1 . . 113.9(16) ?
    C21 O3 C22 . . 114.81(13) ?
    C16 N1 C17 . . 118.41(15) ?
    O1 C1 C2 . . 122.82(15) ?
    O1 C1 C6 . . 114.38(14) ?
    C2 C1 C6 . . 122.80(15) ?
    C3 C2 C1 . . 116.55(15) ?
    C3 C2 C11 . . 120.59(14) ?
    C1 C2 C11 . . 122.83(14) ?
    C4 C3 C2 . . 122.51(15) ?
    C4 C3 H3 . . 118.7 ?
    C2 C3 H3 . . 118.7 ?
    C3 C4 C5 . . 119.02(15) ?
    C3 C4 C15 . . 121.38(15) ?
    C5 C4 C15 . . 119.59(15) ?
    C6 C5 C4 . . 121.97(16) ?
    C6 C5 H5 . . 119.0 ?
    C4 C5 H5 . . 119.0 ?
    C5 C6 C1 . . 117.13(15) ?
    C5 C6 C7 . . 121.02(15) ?
    C1 C6 C7 . . 121.85(15) ?
    C10 C7 C6 . . 111.80(14) ?
    C10 C7 C9 . . 107.03(15) ?
    C6 C7 C9 . . 110.33(14) ?
    C10 C7 C8 . . 106.82(15) ?
    C6 C7 C8 . . 110.64(14) ?
    C9 C7 C8 . . 110.11(14) ?
    C7 C8 H8A . . 109.5 ?
    C7 C8 H8B . . 109.5 ?
    H8A C8 H8B . . 109.5 ?
    C7 C8 H8C . . 109.5 ?
    H8A C8 H8C . . 109.5 ?
    H8B C8 H8C . . 109.5 ?
    C7 C9 H9A . . 109.5 ?
    C7 C9 H9B . . 109.5 ?
    H9A C9 H9B . . 109.5 ?
    C7 C9 H9C . . 109.5 ?
    H9A C9 H9C . . 109.5 ?
    H9B C9 H9C . . 109.5 ?
    C7 C10 H10A . . 109.5 ?
    C7 C10 H10B . . 109.5 ?
    H10A C10 H10B . . 109.5 ?
    C7 C10 H10C . . 109.5 ?
    H10A C10 H10C . . 109.5 ?
    H10B C10 H10C . . 109.5 ?
    C14 C11 C12 . . 106.75(14) ?
    C14 C11 C2 . . 111.75(14) ?
    C12 C11 C2 . . 110.00(14) ?
    C14 C11 C13 . . 105.85(14) ?
    C12 C11 C13 . . 110.63(14) ?
    C2 C11 C13 . . 111.68(14) ?
    C11 C12 H12A . . 109.5 ?
    C11 C12 H12B . . 109.5 ?
    H12A C12 H12B . . 109.5 ?
    C11 C12 H12C . . 109.5 ?
    H12A C12 H12C . . 109.5 ?
    H12B C12 H12C . . 109.5 ?
    C11 C13 H13A . . 109.5 ?
    C11 C13 H13B . . 109.5 ?
    H13A C13 H13B . . 109.5 ?
    C11 C13 H13C . . 109.5 ?
    H13A C13 H13C . . 109.5 ?
    H13B C13 H13C . . 109.5 ?
    C11 C14 H14A . . 109.5 ?
    C11 C14 H14B . . 109.5 ?
    H14A C14 H14B . . 109.5 ?
    C11 C14 H14C . . 109.5 ?
    H14A C14 H14C . . 109.5 ?
    H14B C14 H14C . . 109.5 ?
    C4 C15 S1 . . 107.74(11) ?
    C4 C15 H15A . . 110.2 ?
    S1 C15 H15A . . 110.2 ?
    C4 C15 H15B . . 110.2 ?
    S1 C15 H15B . . 110.2 ?
    H15A C15 H15B . . 108.5 ?
    N1 C16 C20 . . 121.64(15) ?
    N1 C16 S1 . . 116.34(12) ?
    C20 C16 S1 . . 122.00(12) ?
    N1 C17 C18 . . 123.98(16) ?
    N1 C17 H17 . . 118.0 ?
    C18 C17 H17 . . 118.0 ?
    C17 C18 C19 . . 117.90(16) ?
    C17 C18 H18 . . 121.0 ?
    C19 C18 H18 . . 121.0 ?
    C18 C19 C20 . . 119.90(16) ?
    C18 C19 H19 . . 120.1 ?
    C20 C19 H19 . . 120.1 ?
    C19 C20 C16 . . 118.14(15) ?
    C19 C20 C21 . . 120.18(15) ?
    C16 C20 C21 . . 121.65(15) ?
    O2 C21 O3 . . 123.27(15) ?
    O2 C21 C20 . . 124.68(16) ?
    O3 C21 C20 . . 112.05(14) ?
    O3 C22 H22A . . 109.5 ?
    O3 C22 H22B . . 109.5 ?
    H22A C22 H22B . . 109.5 ?
    O3 C22 H22C . . 109.5 ?
    H22A C22 H22C . . 109.5 ?
    H22B C22 H22C . . 109.5 ?
    C38 S2 C37 . . 101.46(8) ?
    C23 O4 H4 . . 112.5(17) ?
    C43 O5 C44 . . 115.01(14) ?
    C39 N2 C38 . . 117.77(15) ?
    O4 C23 C28 . . 121.88(14) ?
    O4 C23 C24 . . 115.35(14) ?
    C28 C23 C24 . . 122.77(15) ?
    C25 C24 C23 . . 116.85(15) ?
    C25 C24 C33 . . 121.13(15) ?
    C23 C24 C33 . . 122.02(14) ?
    C26 C25 C24 . . 122.25(15) ?
    C26 C25 H25 . . 118.9 ?
    C24 C25 H25 . . 118.9 ?
    C27 C26 C25 . . 118.92(14) ?
    C27 C26 C37 . . 121.34(14) ?
    C25 C26 C37 . . 119.74(14) ?
    C26 C27 C28 . . 122.49(15) ?
    C26 C27 H27 . . 118.8 ?
    C28 C27 H27 . . 118.8 ?
    C27 C28 C23 . . 116.71(14) ?
    C27 C28 C29 . . 120.98(14) ?
    C23 C28 C29 . . 122.26(14) ?
    C30 C29 C32 . . 106.08(16) ?
    C30 C29 C28 . . 111.62(14) ?
    C32 C29 C28 . . 109.91(14) ?
    C30 C29 C31 . . 106.05(15) ?
    C32 C29 C31 . . 111.57(15) ?
    C28 C29 C31 . . 111.43(15) ?
    C29 C30 H30A . . 109.5 ?
    C29 C30 H30B . . 109.5 ?
    H30A C30 H30B . . 109.5 ?
    C29 C30 H30C . . 109.5 ?
    H30A C30 H30C . . 109.5 ?
    H30B C30 H30C . . 109.5 ?
    C29 C31 H31A . . 109.5 ?
    C29 C31 H31B . . 109.5 ?
    H31A C31 H31B . . 109.5 ?
    C29 C31 H31C . . 109.5 ?
    H31A C31 H31C . . 109.5 ?
    H31B C31 H31C . . 109.5 ?
    C29 C32 H32A . . 109.5 ?
    C29 C32 H32B . . 109.5 ?
    H32A C32 H32B . . 109.5 ?
    C29 C32 H32C . . 109.5 ?
    H32A C32 H32C . . 109.5 ?
    H32B C32 H32C . . 109.5 ?
    C36 C33 C24 . . 111.28(14) ?
    C36 C33 C34 . . 107.41(17) ?
    C24 C33 C34 . . 110.11(15) ?
    C36 C33 C35 . . 106.51(16) ?
    C24 C33 C35 . . 111.05(15) ?
    C34 C33 C35 . . 110.37(16) ?
    C33 C34 H34A . . 109.5 ?
    C33 C34 H34B . . 109.5 ?
    H34A C34 H34B . . 109.5 ?
    C33 C34 H34C . . 109.5 ?
    H34A C34 H34C . . 109.5 ?
    H34B C34 H34C . . 109.5 ?
    C33 C35 H35A . . 109.5 ?
    C33 C35 H35B . . 109.5 ?
    H35A C35 H35B . . 109.5 ?
    C33 C35 H35C . . 109.5 ?
    H35A C35 H35C . . 109.5 ?
    H35B C35 H35C . . 109.5 ?
    C33 C36 H36A . . 109.5 ?
    C33 C36 H36B . . 109.5 ?
    H36A C36 H36B . . 109.5 ?
    C33 C36 H36C . . 109.5 ?
    H36A C36 H36C . . 109.5 ?
    H36B C36 H36C . . 109.5 ?
    C26 C37 S2 . . 106.06(11) ?
    C26 C37 H37A . . 110.5 ?
    S2 C37 H37A . . 110.5 ?
    C26 C37 H37B . . 110.5 ?
    S2 C37 H37B . . 110.5 ?
    H37A C37 H37B . . 108.7 ?
    N2 C38 C42 . . 122.44(14) ?
    N2 C38 S2 . . 116.86(12) ?
    C42 C38 S2 . . 120.71(13) ?
    N2 C39 C40 . . 123.92(17) ?
    N2 C39 H39 . . 118.0 ?
    C40 C39 H39 . . 118.0 ?
    C41 C40 C39 . . 118.20(16) ?
    C41 C40 H40 . . 120.9 ?
    C39 C40 H40 . . 120.9 ?
    C40 C41 C42 . . 119.75(16) ?
    C40 C41 H41 . . 120.1 ?
    C42 C41 H41 . . 120.1 ?
    C41 C42 C38 . . 117.91(16) ?
    C41 C42 C43 . . 121.06(15) ?
    C38 C42 C43 . . 121.03(14) ?
    O6 C43 O5 . . 123.38(16) ?
    O6 C43 C42 . . 123.82(15) ?
    O5 C43 C42 . . 112.79(14) ?
    O5 C44 H44A . . 109.5 ?
    O5 C44 H44B . . 109.5 ?
    H44A C44 H44B . . 109.5 ?
    O5 C44 H44C . . 109.5 ?
    H44A C44 H44C . . 109.5 ?
    H44B C44 H44C . . 109.5 ?
    C46 C45 H45A . . 109.5 ?
    C46 C45 H45B . . 109.5 ?
    H45A C45 H45B . . 109.5 ?
    C46 C45 H45C . . 109.5 ?
    H45A C45 H45C . . 109.5 ?
    H45B C45 H45C . . 109.5 ?
    C47 C46 C45 . . 112.9(2) ?
    C47 C46 H46A . . 109.0 ?
    C45 C46 H46A . . 109.0 ?
    C47 C46 H46B . . 109.0 ?
    C45 C46 H46B . . 109.0 ?
    H46A C46 H46B . . 107.8 ?
    C46 C47 C48 . . 113.50(19) ?
    C46 C47 H47A . . 108.9 ?
    C48 C47 H47A . . 108.9 ?
    C46 C47 H47B . . 108.9 ?
    C48 C47 H47B . . 108.9 ?
    H47A C47 H47B . . 107.7 ?
    C49 C48 C47 . . 115.1(2) ?
    C49 C48 H48A . . 108.5 ?
    C47 C48 H48A . . 108.5 ?
    C49 C48 H48B . . 108.5 ?
    C47 C48 H48B . . 108.5 ?
    H48A C48 H48B . . 107.5 ?
    C48 C49 C50 . . 113.2(3) ?
    C48 C49 H49A . . 108.9 ?
    C50 C49 H49A . . 108.9 ?
    C48 C49 H49B . . 108.9 ?
    C50 C49 H49B . . 108.9 ?
    H49A C49 H49B . . 107.8 ?
    C49 C50 H50A . . 109.5 ?
    C49 C50 H50B . . 109.5 ?
    H50A C50 H50B . . 109.5 ?
    C49 C50 H50C . . 109.5 ?
    H50A C50 H50C . . 109.5 ?
    H50B C50 H50C . . 109.5 ?
loop_
    _geom_torsion_atom_site_label_1
    _geom_torsion_atom_site_label_2
    _geom_torsion_atom_site_label_3
    _geom_torsion_atom_site_label_4
    _geom_torsion_site_symmetry_1
    _geom_torsion_site_symmetry_2
    _geom_torsion_site_symmetry_3
    _geom_torsion_site_symmetry_4
    _geom_torsion
    _geom_torsion_publ_flag
    O1 C1 C2 C3 . . . . 178.61(14) ?
    C6 C1 C2 C3 . . . . -1.2(2) ?
    O1 C1 C2 C11 . . . . 0.8(2) ?
    C6 C1 C2 C11 . . . . -179.02(15) ?
    C1 C2 C3 C4 . . . . 0.0(2) ?
    C11 C2 C3 C4 . . . . 177.91(15) ?
    C2 C3 C4 C5 . . . . 0.7(2) ?
    C2 C3 C4 C15 . . . . -179.29(14) ?
    C3 C4 C5 C6 . . . . -0.4(2) ?
    C15 C4 C5 C6 . . . . 179.64(14) ?
    C4 C5 C6 C1 . . . . -0.7(2) ?
    C4 C5 C6 C7 . . . . 179.13(15) ?
    O1 C1 C6 C5 . . . . -178.31(14) ?
    C2 C1 C6 C5 . . . . 1.5(2) ?
    O1 C1 C6 C7 . . . . 1.9(2) ?
    C2 C1 C6 C7 . . . . -178.29(15) ?
    C5 C6 C7 C10 . . . . -1.5(2) ?
    C1 C6 C7 C10 . . . . 178.27(15) ?
    C5 C6 C7 C9 . . . . 117.45(17) ?
    C1 C6 C7 C9 . . . . -62.7(2) ?
    C5 C6 C7 C8 . . . . -120.46(17) ?
    C1 C6 C7 C8 . . . . 59.3(2) ?
    C3 C2 C11 C14 . . . . 5.1(2) ?
    C1 C2 C11 C14 . . . . -177.15(15) ?
    C3 C2 C11 C12 . . . . -113.29(16) ?
    C1 C2 C11 C12 . . . . 64.5(2) ?
    C3 C2 C11 C13 . . . . 123.47(16) ?
    C1 C2 C11 C13 . . . . -58.8(2) ?
    C3 C4 C15 S1 . . . . 99.30(16) ?
    C5 C4 C15 S1 . . . . -80.75(16) ?
    C16 S1 C15 C4 . . . . 163.90(12) ?
    C17 N1 C16 C20 . . . . 0.5(2) ?
    C17 N1 C16 S1 . . . . -178.10(14) ?
    C15 S1 C16 N1 . . . . 2.45(15) ?
    C15 S1 C16 C20 . . . . -176.15(14) ?
    C16 N1 C17 C18 . . . . -1.0(3) ?
    N1 C17 C18 C19 . . . . 0.2(3) ?
    C17 C18 C19 C20 . . . . 1.1(3) ?
    C18 C19 C20 C16 . . . . -1.6(3) ?
    C18 C19 C20 C21 . . . . 176.41(16) ?
    N1 C16 C20 C19 . . . . 0.8(3) ?
    S1 C16 C20 C19 . . . . 179.29(13) ?
    N1 C16 C20 C21 . . . . -177.18(15) ?
    S1 C16 C20 C21 . . . . 1.3(2) ?
    C22 O3 C21 O2 . . . . 3.8(2) ?
    C22 O3 C21 C20 . . . . -175.61(14) ?
    C19 C20 C21 O2 . . . . -174.27(18) ?
    C16 C20 C21 O2 . . . . 3.6(3) ?
    C19 C20 C21 O3 . . . . 5.1(2) ?
    C16 C20 C21 O3 . . . . -176.95(15) ?
    O4 C23 C24 C25 . . . . 178.72(15) ?
    C28 C23 C24 C25 . . . . -0.8(3) ?
    O4 C23 C24 C33 . . . . -0.7(2) ?
    C28 C23 C24 C33 . . . . 179.78(16) ?
    C23 C24 C25 C26 . . . . 0.3(2) ?
    C33 C24 C25 C26 . . . . 179.69(16) ?
    C24 C25 C26 C27 . . . . 0.8(2) ?
    C24 C25 C26 C37 . . . . -179.40(15) ?
    C25 C26 C27 C28 . . . . -1.3(2) ?
    C37 C26 C27 C28 . . . . 178.84(15) ?
    C26 C27 C28 C23 . . . . 0.8(2) ?
    C26 C27 C28 C29 . . . . -176.89(15) ?
    O4 C23 C28 C27 . . . . -179.21(16) ?
    C24 C23 C28 C27 . . . . 0.3(2) ?
    O4 C23 C28 C29 . . . . -1.5(3) ?
    C24 C23 C28 C29 . . . . 177.95(16) ?
    C27 C28 C29 C30 . . . . -4.8(2) ?
    C23 C28 C29 C30 . . . . 177.59(16) ?
    C27 C28 C29 C32 . . . . 112.57(18) ?
    C23 C28 C29 C32 . . . . -65.0(2) ?
    C27 C28 C29 C31 . . . . -123.21(18) ?
    C23 C28 C29 C31 . . . . 59.2(2) ?
    C25 C24 C33 C36 . . . . -1.3(2) ?
    C23 C24 C33 C36 . . . . 178.15(17) ?
    C25 C24 C33 C34 . . . . 117.73(18) ?
    C23 C24 C33 C34 . . . . -62.9(2) ?
    C25 C24 C33 C35 . . . . -119.72(18) ?
    C23 C24 C33 C35 . . . . 59.7(2) ?
    C27 C26 C37 S2 . . . . 86.45(17) ?
    C25 C26 C37 S2 . . . . -93.38(16) ?
    C38 S2 C37 C26 . . . . -179.22(11) ?
    C39 N2 C38 C42 . . . . 1.0(2) ?
    C39 N2 C38 S2 . . . . -179.48(12) ?
    C37 S2 C38 N2 . . . . -6.51(14) ?
    C37 S2 C38 C42 . . . . 173.05(13) ?
    C38 N2 C39 C40 . . . . -0.9(3) ?
    N2 C39 C40 C41 . . . . 0.3(3) ?
    C39 C40 C41 C42 . . . . 0.3(3) ?
    C40 C41 C42 C38 . . . . -0.2(2) ?
    C40 C41 C42 C43 . . . . 179.85(16) ?
    N2 C38 C42 C41 . . . . -0.4(2) ?
    S2 C38 C42 C41 . . . . -179.96(12) ?
    N2 C38 C42 C43 . . . . 179.52(15) ?
    S2 C38 C42 C43 . . . . 0.0(2) ?
    C44 O5 C43 O6 . . . . 0.3(3) ?
    C44 O5 C43 C42 . . . . -179.87(17) ?
    C41 C42 C43 O6 . . . . -168.10(16) ?
    C38 C42 C43 O6 . . . . 12.0(3) ?
    C41 C42 C43 O5 . . . . 12.1(2) ?
    C38 C42 C43 O5 . . . . -167.86(15) ?
    C45 C46 C47 C48 . . . . -177.04(18) ?
    C46 C47 C48 C49 . . . . 179.34(18) ?
    C47 C48 C49 C50 . . . . -179.21(19) ?
loop_
    _geom_hbond_atom_site_label_D
    _geom_hbond_atom_site_label_H
    _geom_hbond_atom_site_label_A
    _geom_hbond_site_symmetry_A
    _geom_hbond_distance_DH
    _geom_hbond_distance_HA
    _geom_hbond_distance_DA
    _geom_hbond_angle_DHA
    O1 H1 O6 . 0.830(10)
                       2.22(2) 2.767(2) 124(2)
    O4 H4 Cg 2_645 0.830(9) 3.25 ? ?
    . . . . . . . .
