# Supplementary material for: Methyl 2-[(3,5-di-tert-butyl-4-hy­droxy­benz­yl)sulfan­yl]pyridine-3-carboxyl­ate n-hexane hemisolvate
Source: Acta Crystallogr Sect E Struct Rep Online. 2012 May 2;68(Pt 6):o1605. doi: 10.1107/S1600536812018739 (PMC3379213; doi:10.1107/S1600536812018739)
Supplement: Supplementary file 2 [file e-68-o1605-Isup2.hkl]

# 
# h,k,l, Fc-squared, Fo-squared, sigma(Fo-squared) and status flag 
# 
data_I
_shelx_title ' a         P 21/c       R = 0.05' 
_shelx_refln_list_code          4 
_shelx_F_calc_maximum      313.34 
_exptl_crystal_F_000      1863.77 
_reflns_d_resolution_high  0.7680 
 
loop_ 
 _symmetry_equiv_pos_as_xyz 
 'x, y, z' 
 '-x, y+1/2, -z+1/2' 
 '-x, -y, -z' 
 'x, -y-1/2, z-1/2' 
 
_cell_length_a    15.0665 
_cell_length_b     9.4818 
_cell_length_c    34.6700 
_cell_angle_alpha  90.000 
_cell_angle_beta   90.796 
_cell_angle_gamma  90.000 
 
_shelx_F_squared_multiplier     1.000 
 
loop_ 
 _refln_index_h 
 _refln_index_k 
 _refln_index_l 
 _refln_F_squared_calc 
 _refln_F_squared_meas 
 _refln_F_squared_sigma 
 _refln_observed_status 
   2   0   0    21058.26    20033.78    110.21 o 
   3   0   0     8733.47     8813.97     90.25 o 
   4   0   0     5000.85     4877.17     78.18 o 
   5   0   0     2827.01     2677.08     53.72 o 
   6   0   0     4580.76     4851.91     96.36 o 
   7   0   0       74.44      212.79     32.50 o 
   8   0   0     3580.67     4150.76     85.49 o 
   9   0   0     3017.80     2821.53     92.43 o 
  10   0   0      296.12      327.55     33.65 o 
  11   0   0      111.07      196.58     30.71 o 
  12   0   0       94.01       97.29     40.25 o 
  13   0   0     1925.24     1956.20    122.86 o 
  14   0   0      485.28      451.21     88.64 o 
  15   0   0      176.25      253.86     39.15 o 
  16   0   0     3919.86     4129.13    158.27 o 
  17   0   0       94.91      146.01     35.21 o 
  18   0   0     1123.79     1300.46    152.40 o 
  19   0   0      325.90      341.93     78.67 o 
   1   1   0     1478.61     1397.58     42.81 o 
   2   1   0    51448.52    49906.98    321.83 o 
   3   1   0       94.39       90.95      5.95 o 
   4   1   0       36.31       18.82      3.50 o 
   5   1   0     2398.69     2274.47     36.56 o 
   6   1   0     7148.73     7215.67     71.86 o 
   7   1   0       28.97       52.42      5.90 o 
   8   1   0       24.41       24.68      6.15 o 
   9   1   0     1373.73     1431.53     40.77 o 
  10   1   0      274.14      278.89     19.60 o 
  11   1   0      125.75      117.08     13.09 o 
  12   1   0      432.64      352.51     27.54 o 
  13   1   0        2.69       -5.65      9.23 o 
  14   1   0     1200.41     1251.07     56.47 o 
  15   1   0     1202.54     1163.13     56.92 o 
  16   1   0      417.69      400.88     46.00 o 
  17   1   0        3.96       11.75     13.77 o 
  18   1   0       23.16       25.75     32.73 o 
  19   1   0      530.89      589.90     57.93 o 
   0   2   0     2659.81     2757.91     42.61 o 
   1   2   0     1339.72     1398.87     48.62 o 
   2   2   0       74.44       80.41      5.71 o 
   3   2   0      881.00      860.65     16.63 o 
   4   2   0     5790.63     5576.71     83.76 o 
   5   2   0     2310.21     2325.11     33.35 o 
   6   2   0      823.44      908.37     24.37 o 
   7   2   0       20.91       69.98     10.27 o 
   8   2   0       97.03       74.84      9.26 o 
   9   2   0     1902.16     2075.87     52.78 o 
  10   2   0      181.10      114.06     13.27 o 
  11   2   0      713.75      728.50     37.00 o 
  12   2   0     1220.83     1197.27     48.80 o 
  13   2   0     1171.85     1065.69     51.09 o 
  14   2   0      147.92      178.80     20.92 o 
  15   2   0      199.25      190.93     26.95 o 
  16   2   0      382.86      345.40     31.58 o 
  17   2   0       98.52      102.96     31.39 o 
  18   2   0      458.33      501.48     51.25 o 
  19   2   0      192.98      260.61     37.99 o 
   1   3   0     3151.87     3079.64     32.31 o 
   2   3   0     4372.44     4644.48     42.57 o 
   3   3   0     1985.68     2106.18     31.16 o 
   4   3   0      224.59      266.11     11.02 o 
   5   3   0     4565.54     5104.34     59.65 o 
   6   3   0     5022.99     5832.39     72.82 o 
   7   3   0        3.61       10.01      5.14 o 
   8   3   0      783.67      739.85     22.78 o 
   9   3   0      140.07      109.15     11.71 o 
  10   3   0     1618.75     1699.59     55.35 o 
  11   3   0      252.00      233.83     19.50 o 
  12   3   0      822.76      793.57     33.07 o 
  13   3   0      152.63      153.98     18.09 o 
  14   3   0       22.95       30.52     10.56 o 
  15   3   0      686.48      614.40     53.29 o 
  16   3   0        5.39      -14.38     14.38 o 
  17   3   0      245.23      322.73     41.97 o 
  18   3   0        0.60      -16.89     16.89 o 
  19   3   0      153.08      155.29     46.90 o 
   0   4   0     3057.36     3521.47     58.99 o 
   1   4   0      626.11      756.26     18.10 o 
   2   4   0     2766.54     2573.25     34.61 o 
   3   4   0      887.87      910.31     21.93 o 
   4   4   0       28.11       37.95      4.82 o 
   5   4   0      486.79      401.13     21.57 o 
   6   4   0     2806.40     2879.49     61.09 o 
   7   4   0     3836.37     4029.71     64.42 o 
   8   4   0        3.65       66.63     11.16 o 
   9   4   0     2102.21     2244.80     55.87 o 
  10   4   0      402.07      340.87     28.41 o 
  11   4   0       11.57       13.47      7.91 o 
  12   4   0      114.44      113.93     19.93 o 
  13   4   0      208.38      187.93     36.16 o 
  14   4   0       10.50        3.66     18.10 o 
  15   4   0      225.95      256.73     31.73 o 
  16   4   0       68.60       64.69     18.19 o 
  17   4   0       49.52       26.51     33.45 o 
  18   4   0      796.13      949.52     95.94 o 
   1   5   0       43.93       56.33      6.05 o 
   2   5   0      842.01      792.01     20.26 o 
   3   5   0     2648.36     2712.22     42.27 o 
   4   5   0      699.65      668.57     21.18 o 
   5   5   0      146.47      117.31      9.06 o 
   6   5   0     1477.78     1456.51     44.15 o 
   7   5   0       94.83      125.34     14.92 o 
   8   5   0       12.27       15.79      8.97 o 
   9   5   0     4942.89     4715.50     72.33 o 
  10   5   0     1606.90     1593.95     46.57 o 
  11   5   0      668.99      612.20     45.30 o 
  12   5   0      202.45      215.24     23.83 o 
  13   5   0      771.38      712.13     46.16 o 
  14   5   0      718.91      781.77     51.16 o 
  15   5   0       52.08       46.90     20.91 o 
  16   5   0      632.74      626.38     81.94 o 
  17   5   0      313.38      373.03     63.11 o 
   0   6   0     4849.70     5124.79     74.20 o 
   1   6   0      268.08      261.92     12.53 o 
   2   6   0      472.30      410.12     16.23 o 
   3   6   0      242.82      288.61     12.11 o 
   4   6   0       41.05       19.57      5.19 o 
   5   6   0       49.01       44.63      8.79 o 
   6   6   0      300.16      215.27     20.80 o 
   7   6   0     3354.41     3344.77     77.59 o 
   8   6   0     2492.99     2560.45    119.75 o 
   9   6   0       11.20       11.92     12.82 o 
  10   6   0     1735.53     1659.56     65.74 o 
  11   6   0      436.93      398.59     34.99 o 
  12   6   0       69.09       58.78     31.97 o 
  13   6   0       98.06       95.62     29.05 o 
  14   6   0       28.09       40.78     36.67 o 
  15   6   0      103.29      156.95     47.48 o 
  16   6   0     1169.37     1402.41    307.64 o 
  17   6   0      154.65      228.08     55.25 o 
   1   7   0        2.68        5.23      4.04 o 
   2   7   0      382.23      386.86     18.65 o 
   3   7   0      494.88      491.48     17.00 o 
   4   7   0     2142.96     2075.87     40.17 o 
   5   7   0      604.67      585.04     34.14 o 
   6   7   0      166.79      179.32     22.36 o 
   7   7   0       90.78       83.65     24.56 o 
   8   7   0        9.69       -0.90     10.72 o 
   9   7   0        5.24        0.29     23.26 o 
  10   7   0      697.97      597.27     65.55 o 
  11   7   0       38.31       67.10     50.91 o 
  12   7   0       17.21      -14.66     18.93 o 
  13   7   0      782.72      787.31     84.55 o 
  14   7   0      203.71      238.45     49.05 o 
  15   7   0      310.22      351.61    124.04 o 
  16   7   0        0.06       15.63     57.18 o 
   0   8   0      263.09      288.47     20.17 o 
   1   8   0      306.10      291.11     13.98 o 
   2   8   0      521.36      552.69     21.84 o 
   3   8   0        0.05        5.47      3.53 o 
   4   8   0      801.28      683.23     42.15 o 
   5   8   0       91.18       51.30     12.41 o 
   6   8   0      511.82      535.84     32.74 o 
   7   8   0       98.70       54.08     17.28 o 
   8   8   0      176.00      170.10     35.94 o 
   9   8   0      835.82      849.81     92.05 o 
  10   8   0      326.21      283.76     47.94 o 
  11   8   0      565.05      492.19     95.95 o 
  12   8   0       17.46       48.77     41.17 o 
  13   8   0      109.79      178.56     44.80 o 
  14   8   0      652.96      935.46    161.63 o 
   1   9   0      161.41      180.52     12.82 o 
   2   9   0      248.24      239.35     15.55 o 
   3   9   0     2611.22     2564.49     62.30 o 
   4   9   0      235.36      261.13     28.47 o 
   5   9   0     7551.84     7657.00    271.45 o 
   6   9   0      342.68      391.37     50.92 o 
   7   9   0     1018.31      873.70     78.18 o 
   8   9   0       59.08       37.11     29.85 o 
   9   9   0      130.70       87.49     28.57 o 
  10   9   0        3.41      -23.64     23.64 o 
  11   9   0     1342.02     1470.19    115.16 o 
  12   9   0      778.78      892.97     94.23 o 
  13   9   0      842.34     1074.68    106.47 o 
   0  10   0     1137.16     1175.12     50.66 o 
   1  10   0        0.02       -6.54      8.35 o 
   2  10   0     2579.17     2675.20     77.42 o 
   3  10   0      719.66      676.98     39.63 o 
   4  10   0      134.92      166.95     24.90 o 
   5  10   0       15.41       -2.91     22.36 o 
   6  10   0      453.44      423.71     54.94 o 
   7  10   0      627.87      635.05     69.44 o 
   8  10   0      332.74      336.93     52.18 o 
   9  10   0      664.55      705.33    119.23 o 
  10  10   0       12.96       16.35     22.47 o 
  11  10   0      428.99      503.25     72.62 o 
   1  11   0       15.28       25.11     20.70 o 
   2  11   0        1.18      -10.14     15.43 o 
   3  11   0       71.15       58.88     35.37 o 
   4  11   0      395.34      378.18     75.69 o 
   5  11   0       36.49        6.18     24.33 o 
   6  11   0        7.39       48.49     24.36 o 
   7  11   0       42.08       24.56     30.01 o 
   8  11   0      140.07      144.62     38.27 o 
   0  12   0      303.09      387.43     73.41 o 
   1  12   0        6.06      -28.17     28.17 o 
   2  12   0      124.29      110.07     42.55 o 
   3  12   0       15.91       45.86     43.71 o 
   4  12   0       87.29       46.62     34.83 o 
 -19   1   1      159.71      149.13     31.10 o 
 -18   1   1        0.89       -6.34     19.07 o 
 -17   1   1      323.17      241.40     28.68 o 
 -16   1   1       24.41       26.84     12.79 o 
 -15   1   1      150.47      141.67     20.97 o 
 -14   1   1      599.60      577.01     38.74 o 
 -13   1   1      493.40      475.05     32.97 o 
 -12   1   1      145.04      130.11     13.42 o 
 -11   1   1     1933.94     2145.97     56.58 o 
 -10   1   1     1403.73     1371.88     43.46 o 
  -9   1   1      619.25      645.91     27.51 o 
  -8   1   1     1785.92     1859.95     43.53 o 
  -7   1   1      328.78      391.42     17.45 o 
  -6   1   1     4672.10     4353.06     49.88 o 
  -5   1   1     6742.44     6286.51     53.57 o 
  -4   1   1     7674.93     7770.08     74.99 o 
  -3   1   1      444.41      535.75     11.57 o 
  -2   1   1    10565.38     9969.90    199.59 o 
  -1   1   1     4798.50     4679.57     58.44 o 
   1   1   1    14114.33    13905.61    135.83 o 
   2   1   1      220.78      225.92     13.37 o 
   3   1   1    85119.54    83798.85    285.34 o 
   4   1   1      212.34      200.76     14.03 o 
   5   1   1      531.95      599.86     17.46 o 
   6   1   1      576.15      556.24     18.74 o 
   7   1   1      265.43      254.83     12.71 o 
   8   1   1      206.25      109.45     12.01 o 
   9   1   1     3200.49     3500.08     63.32 o 
  10   1   1     2228.51     2129.91     53.60 o 
  11   1   1       30.92       47.53      8.64 o 
  12   1   1      273.13      233.78     22.50 o 
  13   1   1     1195.36     1169.22     51.62 o 
  14   1   1        0.15       -8.48     11.15 o 
  15   1   1       60.23       33.05     12.11 o 
  16   1   1        0.28      -11.34     11.66 o 
  17   1   1       61.30       67.31     17.61 o 
  18   1   1      496.29      582.88     67.03 o 
  19   1   1      568.41      709.94     63.74 o 
 -19   2   1      475.78      482.38     50.84 o 
 -18   2   1       38.95       29.23     22.36 o 
 -17   2   1      628.78      632.37     53.87 o 
 -16   2   1      164.49      192.18     25.38 o 
 -15   2   1        8.21       -2.88     14.36 o 
 -14   2   1      265.41      256.93     25.48 o 
 -13   2   1      974.87      865.36     55.23 o 
 -12   2   1     1310.23     1282.87     51.01 o 
 -11   2   1      198.34      169.68     17.00 o 
 -10   2   1      405.48      327.02     22.83 o 
  -9   2   1       54.79       53.46      7.31 o 
  -8   2   1      597.64      509.04     19.94 o 
  -7   2   1     2964.30     3332.80     46.29 o 
  -6   2   1     6994.43     7553.47     57.25 o 
  -5   2   1     1462.39     1659.97     24.59 o 
  -4   2   1     2079.07     2040.15     27.34 o 
  -3   2   1    13078.28    13089.68     98.61 o 
  -2   2   1    14794.78    13934.06    141.91 o 
  -1   2   1     1417.60     1447.61     32.74 o 
   0   2   1       68.44       69.32      4.83 o 
   1   2   1    14859.45    14029.89     83.66 o 
   2   2   1     4113.37     4128.76     60.85 o 
   3   2   1    38024.48    36982.25    197.77 o 
   4   2   1     2973.40     2849.35     49.36 o 
   5   2   1       46.49       52.78      7.22 o 
   6   2   1    13847.35    13788.27    100.71 o 
   7   2   1       11.27        2.87      4.30 o 
   8   2   1     4379.71     4401.74     63.29 o 
   9   2   1      167.48      121.32     23.26 o 
  10   2   1       57.05       53.06     10.43 o 
  11   2   1       41.93       42.41      8.62 o 
  12   2   1     1455.38     1468.04     53.56 o 
  13   2   1     2780.49     2625.61     75.37 o 
  14   2   1       46.55       20.81     11.32 o 
  15   2   1      939.31      960.99     50.00 o 
  16   2   1      451.49      459.19     36.45 o 
  17   2   1      734.29      801.21     65.76 o 
  18   2   1        7.01      -12.15     16.02 o 
  19   2   1       10.30      -11.46     15.03 o 
 -19   3   1       22.25       20.80     34.61 o 
 -18   3   1        5.04        5.54     49.22 o 
 -17   3   1      510.31      493.35     47.79 o 
 -16   3   1       24.97       26.01     16.58 o 
 -15   3   1     1267.64     1341.54     55.96 o 
 -14   3   1      405.44      472.93     32.15 o 
 -13   3   1      170.09      199.60     20.37 o 
 -12   3   1        2.06        3.90      6.71 o 
 -11   3   1       50.29       43.75     12.80 o 
 -10   3   1      230.26      223.26     17.53 o 
  -9   3   1      277.50      250.71     15.24 o 
  -8   3   1     1855.83     1681.87     35.75 o 
  -7   3   1      477.85      408.99     21.12 o 
  -6   3   1     4240.95     3932.78     58.45 o 
  -5   3   1       40.83       12.83      3.48 o 
  -4   3   1     1964.84     1749.72     28.95 o 
  -3   3   1       17.97       14.20      4.88 o 
  -2   3   1       83.49       95.38     11.09 o 
  -1   3   1      471.18      403.88     10.78 o 
   0   3   1      107.81       86.29      6.25 o 
   1   3   1     6532.77     6366.95     49.20 o 
   2   3   1       38.79       30.78      3.90 o 
   3   3   1     2526.86     2578.55     40.48 o 
   4   3   1    17313.68    17780.62    112.75 o 
   5   3   1     1466.47     1442.80     33.97 o 
   6   3   1    12489.14    12494.27    109.49 o 
   7   3   1        1.73       -2.67      4.90 o 
   8   3   1     3822.70     3711.00     70.63 o 
   9   3   1      341.38      272.67     15.11 o 
  10   3   1     2183.45     1996.53     49.08 o 
  11   3   1     6963.63     6806.37     98.47 o 
  12   3   1      196.91      178.86     16.22 o 
  13   3   1     1251.44     1196.59     61.27 o 
  14   3   1      110.55      109.36     15.18 o 
  15   3   1      597.51      612.94     50.65 o 
  16   3   1      170.57      132.27     25.35 o 
  17   3   1      354.81      374.29     42.39 o 
  18   3   1      116.52       89.52     21.77 o 
  19   3   1      859.56      893.33    137.00 o 
 -18   4   1      662.55      958.48    104.27 o 
 -17   4   1       38.22       40.42     22.42 o 
 -16   4   1       22.87        5.74     12.75 o 
 -15   4   1       65.69        1.06     11.39 o 
 -14   4   1      245.72      195.52     27.59 o 
 -13   4   1      274.48      251.83     29.60 o 
 -12   4   1      525.46      509.15     39.10 o 
 -11   4   1        3.45       14.01     12.95 o 
 -10   4   1     1005.72      960.26     44.35 o 
  -9   4   1     1204.83     1096.44     38.74 o 
  -8   4   1     2588.07     2552.46     53.49 o 
  -7   4   1      478.72      471.48     19.39 o 
  -6   4   1      125.30      183.01     15.84 o 
  -5   4   1     2377.82     2409.18     38.25 o 
  -4   4   1     1538.65     1657.50     45.94 o 
  -3   4   1     3848.53     3964.02     50.20 o 
  -2   4   1      339.74      425.26     12.92 o 
  -1   4   1     1630.45     1807.91     27.22 o 
   0   4   1      108.00      147.28      9.06 o 
   1   4   1      251.93      284.92     11.42 o 
   2   4   1     1167.67     1254.54     26.58 o 
   3   4   1     4956.79     5285.34     41.31 o 
   4   4   1      765.62      736.34     14.90 o 
   5   4   1     4707.46     4892.22     48.20 o 
   6   4   1      737.76      707.83     22.97 o 
   7   4   1     4647.94     4742.12     65.27 o 
   8   4   1      544.45      504.14     23.30 o 
   9   4   1      544.81      564.14     31.19 o 
  10   4   1      237.55      202.36     22.66 o 
  11   4   1      547.02      594.93     39.85 o 
  12   4   1      245.02      237.90     26.74 o 
  13   4   1     1206.89     1188.47     63.38 o 
  14   4   1       43.26       72.13     20.63 o 
  15   4   1      102.35       95.70     22.87 o 
  16   4   1        0.62        4.89     19.46 o 
  17   4   1      148.59      157.67     92.55 o 
  18   4   1      242.47      268.26    103.37 o 
 -17   5   1        6.83        2.95     39.15 o 
 -16   5   1      858.96      976.85     98.87 o 
 -15   5   1        3.39       -8.00     22.33 o 
 -14   5   1      290.38      283.58     30.90 o 
 -13   5   1      296.05      376.22     33.20 o 
 -12   5   1       20.63        6.15     10.26 o 
 -11   5   1     1230.90     1229.51     51.43 o 
 -10   5   1     1191.88     1138.56     38.15 o 
  -9   5   1       36.14       43.46      7.64 o 
  -8   5   1       20.99        6.90      8.92 o 
  -7   5   1       23.16       14.88      8.28 o 
  -6   5   1     1928.59     1939.01     85.65 o 
  -5   5   1      125.63       77.79      7.92 o 
  -4   5   1      169.31      142.41     17.00 o 
  -3   5   1     2719.72     2933.72     60.84 o 
  -2   5   1     2667.45     2726.60     33.48 o 
  -1   5   1      140.12      205.98     10.68 o 
   0   5   1     3433.15     3944.01     48.06 o 
   1   5   1      780.93      814.50     21.25 o 
   2   5   1      257.71      272.26     13.49 o 
   3   5   1     1185.39     1262.18     24.59 o 
   4   5   1      344.67      367.19     14.29 o 
   5   5   1     1389.90     1399.56     32.91 o 
   6   5   1       30.23       34.71     14.63 o 
   7   5   1        0.94        1.49      3.08 o 
   8   5   1     6276.43     6042.26    104.25 o 
   9   5   1     1723.63     1762.75     46.68 o 
  10   5   1      865.62      818.60     36.32 o 
  11   5   1      401.46      395.67     25.79 o 
  12   5   1       51.03       52.07     13.98 o 
  13   5   1      182.62      174.96     36.66 o 
  14   5   1      108.03      150.63     23.37 o 
  15   5   1       73.17       92.90     31.97 o 
  16   5   1      254.73      303.49     58.00 o 
  17   5   1        3.29      -41.00    105.35 o 
 -17   6   1      375.50      286.28     54.70 o 
 -16   6   1       11.11       31.91     57.27 o 
 -15   6   1      114.87      117.64     42.66 o 
 -14   6   1       22.39      -12.21     24.24 o 
 -13   6   1       68.31        9.74     24.89 o 
 -12   6   1     1099.33     1101.25     96.93 o 
 -11   6   1      389.32      365.94     43.62 o 
 -10   6   1     1211.01     1206.41     55.31 o 
  -9   6   1       48.10       35.01     11.13 o 
  -8   6   1     1690.15     1704.55     57.21 o 
  -7   6   1     1054.13     1089.26     41.97 o 
  -6   6   1     4417.89     4252.88     56.87 o 
  -5   6   1      442.62      421.91     23.79 o 
  -4   6   1     1877.86     1900.45     77.94 o 
  -3   6   1     1276.63     1357.26     37.97 o 
  -2   6   1      316.23      373.65     14.81 o 
  -1   6   1     5346.33     5020.32     58.78 o 
   0   6   1      228.02      292.83     13.81 o 
   1   6   1     4183.13     4641.78     52.53 o 
   2   6   1       44.68       58.66      7.48 o 
   3   6   1       13.18        1.93      2.80 o 
   4   6   1      905.96      953.51     28.13 o 
   5   6   1     1373.54     1312.89     40.68 o 
   6   6   1     4925.02     4994.58     93.48 o 
   7   6   1     3312.42     3193.00     78.81 o 
   8   6   1      249.08      368.77     29.17 o 
   9   6   1      264.82      294.38     27.18 o 
  10   6   1      135.27      127.52     19.63 o 
  11   6   1     1402.03     1311.02     42.14 o 
  12   6   1      491.73      516.06     63.90 o 
  13   6   1      490.62      485.36     62.66 o 
  14   6   1       72.34      110.55     37.17 o 
  15   6   1      558.17      513.01     69.34 o 
  16   6   1     1009.07      990.81    104.22 o 
  17   6   1        4.30       83.35     38.15 o 
 -16   7   1        1.37        5.20     39.94 o 
 -15   7   1      879.51     1100.76    104.49 o 
 -14   7   1      218.59      248.40     50.71 o 
 -13   7   1      101.64       70.67     33.23 o 
 -12   7   1       93.38      113.24     33.52 o 
 -11   7   1      289.83      299.84     47.02 o 
 -10   7   1     1312.28     1271.28     95.96 o 
  -9   7   1      236.24      245.30     39.86 o 
  -8   7   1     1197.48     1038.16     80.42 o 
  -7   7   1       16.29        0.86     15.82 o 
  -6   7   1     1956.13     1940.25     57.27 o 
  -5   7   1     3012.50     3044.47     78.19 o 
  -4   7   1      408.68      334.47     23.63 o 
  -3   7   1      666.98      590.23     20.68 o 
  -2   7   1       20.24       12.61      3.83 o 
  -1   7   1       49.44       28.30      5.31 o 
   0   7   1        0.08        2.39      4.02 o 
   1   7   1      807.73      813.97     32.08 o 
   2   7   1      295.76      253.95     14.78 o 
   3   7   1     5356.45     5555.20     79.81 o 
   4   7   1      777.59      733.03     25.92 o 
   5   7   1      771.14      839.96     39.57 o 
   6   7   1       18.87       33.66     18.34 o 
   7   7   1     1102.36     1141.78     80.63 o 
   8   7   1       21.35        7.68     20.28 o 
   9   7   1       70.08       59.31     25.97 o 
  10   7   1      122.06       53.85     20.72 o 
  11   7   1     3723.52     3716.14    168.20 o 
  12   7   1       74.41      143.13     35.85 o 
  13   7   1     2568.16     2698.00    152.58 o 
  14   7   1       72.52       93.09     37.88 o 
  15   7   1       50.27       55.83     78.24 o 
  16   7   1      272.96      284.62     56.56 o 
 -14   8   1      374.74      221.37     47.44 o 
 -13   8   1       36.05       79.80     33.37 o 
 -12   8   1      940.96      892.35     89.52 o 
 -11   8   1       74.43       31.56     21.63 o 
 -10   8   1     2100.07     2296.76    133.81 o 
  -9   8   1       68.64       81.02     34.48 o 
  -8   8   1      217.45      191.72     38.36 o 
  -7   8   1      201.97      178.23     15.71 o 
  -6   8   1        0.15       -9.39      9.39 o 
  -5   8   1      116.28      120.44     18.23 o 
  -4   8   1      630.17      581.63     47.15 o 
  -3   8   1     3340.31     3057.43     56.48 o 
  -2   8   1       12.66       16.41      5.69 o 
  -1   8   1      742.44      771.45     22.42 o 
   0   8   1        7.27        0.36      4.15 o 
   1   8   1        9.49       17.31      5.82 o 
   2   8   1       26.08       33.68      7.15 o 
   3   8   1      255.86      277.44     14.13 o 
   4   8   1      741.44      788.84     28.65 o 
   5   8   1     1784.07     1729.27     71.95 o 
   6   8   1     1654.27     1581.00     59.87 o 
   7   8   1       31.24       30.65     18.25 o 
   8   8   1      922.11      894.38     76.68 o 
   9   8   1       43.39       42.77     31.60 o 
  10   8   1        0.02        5.42     28.38 o 
  11   8   1       56.95       -1.02     38.99 o 
  12   8   1        7.18       41.38     34.57 o 
  13   8   1     2317.61     2365.79    170.75 o 
  14   8   1     1475.52     1727.05    180.43 o 
 -13   9   1      574.37      616.47    121.82 o 
 -12   9   1       31.89       30.25     58.53 o 
 -11   9   1      140.45      167.63     65.84 o 
 -10   9   1      191.62      117.98     34.52 o 
  -9   9   1       55.23       46.15     42.93 o 
  -8   9   1      494.36      465.07     58.66 o 
  -7   9   1      216.57      249.11     42.76 o 
  -6   9   1      427.04      442.40     60.23 o 
  -5   9   1     2789.11     2978.95     90.42 o 
  -4   9   1        4.84       18.13     11.56 o 
  -3   9   1      643.05      683.09     53.67 o 
  -2   9   1      984.92     1022.80     29.95 o 
  -1   9   1     1657.65     1605.91     40.77 o 
   0   9   1      610.96      616.02     21.80 o 
   1   9   1      663.35      629.17     23.29 o 
   2   9   1       25.24       19.89      6.40 o 
   3   9   1     1369.46     1445.59     46.51 o 
   4   9   1      719.43      788.30     47.45 o 
   5   9   1      695.77      748.94     45.42 o 
   6   9   1      131.09      156.49     44.11 o 
   7   9   1       47.93       32.40     26.91 o 
   8   9   1       84.08       74.17     36.81 o 
   9   9   1      249.68      194.78     41.35 o 
  10   9   1       16.62       -4.41     44.34 o 
  11   9   1        5.09       80.42     39.44 o 
  12   9   1       85.81      232.85     61.62 o 
  13   9   1        0.29       15.30     30.83 o 
 -11  10   1      359.68      578.48    137.89 o 
 -10  10   1       89.24      140.23     43.86 o 
  -9  10   1       60.40       84.93     27.16 o 
  -8  10   1       40.10       51.08     36.27 o 
  -7  10   1       36.45        7.37     31.49 o 
  -6  10   1       13.35       16.86     17.73 o 
  -5  10   1      197.42      225.08     38.78 o 
  -4  10   1      404.40      397.87     37.90 o 
  -3  10   1        5.29        7.92      8.52 o 
  -2  10   1      916.72      976.87     57.04 o 
  -1  10   1      150.33      190.42     20.64 o 
   0  10   1        6.11        0.84      7.69 o 
   1  10   1     1240.47     1145.08     47.92 o 
   2  10   1       59.05       43.91     14.44 o 
   3  10   1       95.85       82.61     14.86 o 
   4  10   1      128.10       90.20     17.04 o 
   5  10   1       47.04        6.48     15.47 o 
   6  10   1       22.28      -12.55     19.30 o 
   7  10   1       54.59       21.29     33.59 o 
   8  10   1      222.19      118.76     35.66 o 
   9  10   1      365.34      336.27     54.56 o 
  10  10   1      112.45       95.59     34.83 o 
  11  10   1        6.38       21.29     30.53 o 
  -8  11   1      133.10      179.80     42.96 o 
  -7  11   1      910.94     1134.85     95.37 o 
  -6  11   1      250.34      274.09     49.49 o 
  -5  11   1      495.19      618.80     80.77 o 
  -4  11   1      276.17      273.97     43.76 o 
  -3  11   1        5.08      -17.25     17.25 o 
  -2  11   1      370.20      363.26     45.62 o 
  -1  11   1      272.40      300.51     43.15 o 
   0  11   1      163.85      140.43     36.64 o 
   1  11   1      719.34      823.38     69.12 o 
   2  11   1       75.40       22.53     17.12 o 
   3  11   1       67.36       54.58     23.64 o 
   4  11   1      430.62      482.29     56.91 o 
   5  11   1       45.02       14.91     39.71 o 
   6  11   1        1.14       -9.10     17.65 o 
   7  11   1       25.78       12.65     68.26 o 
   8  11   1       63.60       32.89     37.31 o 
  -4  12   1      148.05       96.18     42.96 o 
  -3  12   1      498.75      592.54     96.64 o 
  -2  12   1        1.21        0.12     33.47 o 
  -1  12   1      982.20      980.94    117.77 o 
   0  12   1      171.18      136.79     67.19 o 
   1  12   1        9.54      -19.32     25.14 o 
   2  12   1       24.94      -39.43     39.65 o 
   3  12   1      259.08      245.81     66.32 o 
   4  12   1       11.39      -46.72     46.72 o 
 -19   0   2     1840.53     1687.80    164.48 o 
 -18   0   2      349.28      389.28    102.36 o 
 -17   0   2       32.29       41.45     30.85 o 
 -16   0   2      157.01      143.92     35.14 o 
 -15   0   2     1380.99     1417.88    137.88 o 
 -14   0   2      303.86      275.83     38.47 o 
 -13   0   2     1096.08     1061.89     71.13 o 
 -12   0   2      913.64      816.10     59.93 o 
 -11   0   2     5946.50     5811.58    121.47 o 
 -10   0   2      852.02      932.72     57.51 o 
  -9   0   2      134.03      103.23     17.89 o 
  -8   0   2      517.65      437.63     27.93 o 
  -7   0   2     2073.28     2232.09     50.38 o 
  -6   0   2    19146.25    19604.79    159.50 o 
  -5   0   2        3.72        8.97      4.43 o 
  -4   0   2     1881.73     1878.42     35.41 o 
  -3   0   2     5186.78     5281.24     59.61 o 
  -2   0   2     8243.02     7632.80     74.69 o 
   2   0   2    14683.28    13894.85    104.72 o 
   3   0   2      670.72      537.02     34.34 o 
   4   0   2     4443.91     4407.52    113.68 o 
   5   0   2     7115.89     6595.23     84.49 o 
   6   0   2      140.99      141.09     13.74 o 
   7   0   2     1684.84     1687.87     44.53 o 
   8   0   2      990.99      934.96     40.82 o 
   9   0   2      257.15      263.03     28.31 o 
  10   0   2      432.81      379.07     29.44 o 
  11   0   2      519.76      527.03     36.26 o 
  12   0   2      277.53      347.66     38.40 o 
  13   0   2      273.62      292.20     39.32 o 
  14   0   2      596.02      588.22     81.20 o 
  15   0   2     1615.37     1689.17     97.90 o 
  16   0   2       24.24        7.92     15.85 o 
  17   0   2      172.24      182.78     47.11 o 
  18   0   2     1287.99     1389.78     98.68 o 
  19   0   2       49.84       90.98     45.66 o 
 -19   1   2        3.08      -15.43     15.43 o 
 -18   1   2        7.40        9.16     15.81 o 
 -17   1   2     1744.88     1777.68     76.49 o 
 -16   1   2      914.41      845.98     51.19 o 
 -15   1   2      785.73      766.56     46.39 o 
 -14   1   2       73.39       57.21     14.70 o 
 -13   1   2      515.29      474.13     35.80 o 
 -12   1   2      861.95      790.58     42.22 o 
 -11   1   2      994.60      885.61     41.22 o 
 -10   1   2      307.81      387.47     26.39 o 
  -9   1   2      512.39      443.12     22.80 o 
  -8   1   2     6145.09     6210.89     70.68 o 
  -7   1   2     5372.34     6238.26     72.70 o 
  -6   1   2     2938.49     2847.89     38.45 o 
  -5   1   2      139.54      164.82      9.67 o 
  -4   1   2        3.58       14.28      3.51 o 
  -3   1   2      625.44      595.61     13.09 o 
  -2   1   2      108.43      149.84      8.58 o 
  -1   1   2      166.70      196.84     13.59 o 
   0   1   2     3029.42     2760.10     41.42 o 
   1   1   2    69847.61    67985.30   1263.55 o 
   2   1   2    33070.23    32246.30    166.84 o 
   3   1   2     3391.68     3047.19     47.87 o 
   4   1   2       36.19       48.46      8.21 o 
   5   1   2     1228.22     1231.98     30.01 o 
   6   1   2      912.03     1048.65     27.72 o 
   7   1   2     3896.05     3710.85     52.86 o 
   8   1   2     3120.70     3122.71     56.40 o 
   9   1   2    12661.99    13120.04    137.53 o 
  10   1   2     3036.55     2790.90     61.33 o 
  11   1   2     1010.56     1013.36     38.61 o 
  12   1   2       13.38        0.68      8.97 o 
  13   1   2     2004.01     2054.04     69.30 o 
  14   1   2      142.66      131.24     19.41 o 
  15   1   2      145.20      114.37     17.65 o 
  16   1   2      748.66      791.98     48.64 o 
  17   1   2     1006.01      953.19     55.09 o 
  18   1   2      216.81      213.65     37.48 o 
  19   1   2      689.05      759.76     64.90 o 
 -19   2   2        3.72       17.30     39.99 o 
 -18   2   2       19.96       45.99     30.89 o 
 -17   2   2       25.81        5.34     13.99 o 
 -16   2   2       64.31       43.35     16.19 o 
 -15   2   2        1.68       -2.19     10.89 o 
 -14   2   2     1048.95     1062.78     51.36 o 
 -13   2   2      163.41      123.29     17.99 o 
 -12   2   2      318.79      302.03     22.28 o 
 -11   2   2      703.76      673.36     35.98 o 
 -10   2   2      402.83      434.93     23.10 o 
  -9   2   2      456.35      482.78     20.96 o 
  -8   2   2      261.13      241.55     12.17 o 
  -7   2   2       95.99      163.33     11.16 o 
  -6   2   2     2811.65     3076.56     36.45 o 
  -5   2   2     3157.29     3065.31     68.82 o 
  -4   2   2       47.80       21.59      2.87 o 
  -3   2   2     4946.52     4675.28     46.45 o 
  -2   2   2     2491.34     2354.40     59.42 o 
  -1   2   2     3685.73     3581.78     52.59 o 
   0   2   2    11845.46    11362.15     88.36 o 
   1   2   2     5730.39     5432.15     34.50 o 
   2   2   2    15443.53    15107.53    127.14 o 
   3   2   2    63141.80    60916.86    422.41 o 
   4   2   2    17407.46    17597.08    209.82 o 
   5   2   2      882.81      809.66     29.43 o 
   6   2   2     2168.68     2341.52     38.23 o 
   7   2   2     4176.25     4775.38     59.80 o 
   8   2   2       48.74       30.94      5.74 o 
   9   2   2      150.71       85.77     28.82 o 
  10   2   2       58.27       60.29     10.06 o 
  11   2   2     4901.35     4831.70    107.63 o 
  12   2   2     3309.43     3295.34     79.76 o 
  13   2   2     1589.36     1561.14     86.12 o 
  14   2   2      178.80      159.56     19.98 o 
  15   2   2      230.00      166.00     21.79 o 
  16   2   2      574.27      553.00     39.88 o 
  17   2   2      118.01      130.63     28.16 o 
  18   2   2        7.97       19.78     18.39 o 
  19   2   2        0.10       15.56     20.53 o 
 -19   3   2      199.64      256.26     52.10 o 
 -18   3   2        9.19      -31.43     31.43 o 
 -17   3   2       25.75       31.50     16.04 o 
 -16   3   2      265.00      172.91     27.14 o 
 -15   3   2        9.79        2.22      9.81 o 
 -14   3   2      638.48      627.85     37.27 o 
 -13   3   2      275.58      214.61     21.20 o 
 -12   3   2      146.36      166.56     16.10 o 
 -11   3   2      329.93      330.44     23.28 o 
 -10   3   2      614.81      612.21     29.70 o 
  -9   3   2      476.13      475.33     21.56 o 
  -8   3   2      191.55      183.23     10.35 o 
  -7   3   2     4233.01     4448.92     52.99 o 
  -6   3   2     3142.35     3029.24     39.93 o 
  -5   3   2     1963.63     2177.70     30.36 o 
  -4   3   2        2.62        1.85      4.54 o 
  -3   3   2     1425.33     1495.49     46.57 o 
  -2   3   2        8.98       16.37      6.54 o 
  -1   3   2     1330.78     1408.60     22.93 o 
   0   3   2      590.21      539.79     15.40 o 
   1   3   2     2793.22     2747.47     34.78 o 
   2   3   2      121.59      115.02      6.46 o 
   3   3   2     5719.17     5764.35     72.31 o 
   4   3   2      282.62      297.71     16.18 o 
   5   3   2     4098.02     4310.27     56.00 o 
   6   3   2        1.19       54.79      9.43 o 
   7   3   2     1326.25     1553.57     43.02 o 
   8   3   2     1672.53     1858.44     51.02 o 
   9   3   2     1406.57     1216.48     46.10 o 
  10   3   2      878.43      840.96     31.19 o 
  11   3   2       21.34       11.53      7.26 o 
  12   3   2      176.55      115.46     13.05 o 
  13   3   2       20.97       -0.48      8.91 o 
  14   3   2        1.43       17.62      7.99 o 
  15   3   2       94.97       70.41     18.30 o 
  16   3   2      141.48      132.29     24.97 o 
  17   3   2       17.74      -11.06     22.51 o 
  18   3   2       89.45       74.95     32.45 o 
 -18   4   2     1237.82     1374.78    118.00 o 
 -17   4   2       46.24      126.72     41.97 o 
 -16   4   2       74.39       36.68     16.73 o 
 -15   4   2       12.56       -0.81     11.91 o 
 -14   4   2      993.58     1013.08     74.82 o 
 -13   4   2     1809.64     1751.70     62.49 o 
 -12   4   2        1.00      -11.32     11.32 o 
 -11   4   2      999.42      989.39     50.34 o 
 -10   4   2      151.23      137.42     14.99 o 
  -9   4   2       33.33        5.71      5.81 o 
  -8   4   2      117.35      136.61     12.38 o 
  -7   4   2     2911.25     2864.15     45.76 o 
  -6   4   2     2033.24     1985.27     35.03 o 
  -5   4   2     6838.69     6716.81     92.79 o 
  -4   4   2    15574.09    15399.69    196.76 o 
  -3   4   2      671.37      692.73     34.69 o 
  -2   4   2     1334.52     1241.45     27.36 o 
  -1   4   2       19.87       24.77      4.26 o 
   0   4   2     7242.96     7262.54     59.74 o 
   1   4   2      993.83      977.38     21.46 o 
   2   4   2      957.76     1000.21     23.04 o 
   3   4   2     2344.50     2624.92     32.21 o 
   4   4   2      855.88      831.66     17.41 o 
   5   4   2       39.78       17.18      9.96 o 
   6   4   2        0.25        2.57      3.89 o 
   7   4   2     7381.62     7719.00     91.08 o 
   8   4   2       48.90       87.13     11.46 o 
   9   4   2       94.26      104.44     12.53 o 
  10   4   2     2987.65     2924.64     84.91 o 
  11   4   2      141.05      166.31     22.69 o 
  12   4   2      154.01       97.64     14.68 o 
  13   4   2     1589.18     1506.29     82.99 o 
  14   4   2     2117.79     1981.44    112.03 o 
  15   4   2        9.94        8.72     15.09 o 
  16   4   2        1.24        1.85     10.05 o 
  17   4   2      324.11      308.48     53.46 o 
  18   4   2      229.28      314.41     60.63 o 
 -17   5   2      794.80      768.16    100.17 o 
 -16   5   2     2205.93     2632.30    156.48 o 
 -15   5   2     1691.15     1806.88    124.42 o 
 -14   5   2      180.09      171.61     39.72 o 
 -13   5   2      823.71      842.82     48.96 o 
 -12   5   2     1193.75     1203.82     54.31 o 
 -11   5   2      609.76      589.19     41.73 o 
 -10   5   2       16.52       12.37      6.59 o 
  -9   5   2     4328.37     4197.73     61.01 o 
  -8   5   2     1296.56     1280.16     50.20 o 
  -7   5   2     1187.07     1076.37     41.90 o 
  -6   5   2     2260.35     2078.28     61.36 o 
  -5   5   2      863.63      767.87     43.45 o 
  -4   5   2       58.06       76.40     13.88 o 
  -3   5   2     1108.97     1050.21     45.86 o 
  -2   5   2     1938.94     1789.86     36.43 o 
  -1   5   2     7630.52     7870.32     62.75 o 
   0   5   2     9600.10     9790.79     76.97 o 
   1   5   2      878.56      739.13     20.74 o 
   2   5   2     2516.67     2516.63     40.52 o 
   3   5   2      126.99       60.04      6.14 o 
   4   5   2      360.12      377.32     12.56 o 
   5   5   2      231.90      264.31      8.61 o 
   6   5   2     3314.06     3428.32     36.23 o 
   7   5   2     3686.89     3593.50     64.97 o 
   8   5   2     2551.09     2694.88    104.09 o 
   9   5   2      311.66      328.04     21.58 o 
  10   5   2      639.76      609.68     36.68 o 
  11   5   2       28.60       36.56     11.49 o 
  12   5   2     1152.13     1245.29     90.01 o 
  13   5   2       50.38       17.50     15.20 o 
  14   5   2       10.67      -14.27     14.27 o 
  15   5   2       54.64       46.56     25.45 o 
  16   5   2     1111.11     1087.16    100.45 o 
  17   5   2     1471.81     1700.25    128.55 o 
 -17   6   2      117.62       68.86     33.58 o 
 -16   6   2      126.06      168.25     74.18 o 
 -15   6   2      282.34      201.15     45.93 o 
 -14   6   2      220.93      206.27     50.31 o 
 -13   6   2       24.06       20.30     19.03 o 
 -12   6   2      713.92      596.15     66.41 o 
 -11   6   2       13.76        8.30     15.06 o 
 -10   6   2        4.01        7.65      9.04 o 
  -9   6   2      283.92      330.46     27.25 o 
  -8   6   2     3134.71     3016.39     96.02 o 
  -7   6   2       28.34       18.36      6.98 o 
  -6   6   2      312.10      359.77     18.49 o 
  -5   6   2      449.59      443.01     25.68 o 
  -4   6   2       17.70        2.08      9.15 o 
  -3   6   2      122.27      101.31     16.14 o 
  -2   6   2     3899.99     3888.00     48.81 o 
  -1   6   2       57.76       88.53      7.89 o 
   0   6   2      109.96      110.73      8.97 o 
   1   6   2     1334.28     1435.62     31.60 o 
   2   6   2      324.70      359.22     15.89 o 
   3   6   2      184.54      143.35      9.74 o 
   4   6   2      313.91      276.22     12.24 o 
   5   6   2     2015.84     1943.94     44.65 o 
   6   6   2      271.28      262.42     18.20 o 
   7   6   2      163.20      133.37     18.05 o 
   8   6   2     4542.09     4645.67    104.09 o 
   9   6   2      568.62      495.96     39.47 o 
  10   6   2      331.87      250.39     16.14 o 
  11   6   2      634.70      589.98     31.89 o 
  12   6   2       65.36       29.24     57.66 o 
  13   6   2       36.67       -1.89     20.62 o 
  14   6   2     1198.36     1199.92    102.15 o 
  15   6   2       15.84       13.50     25.45 o 
  16   6   2       22.41       26.47     55.23 o 
  17   6   2       38.54        4.70     23.38 o 
 -16   7   2      226.91      307.78    132.74 o 
 -15   7   2        0.02      -33.10     33.10 o 
 -14   7   2      127.25      140.32     47.99 o 
 -13   7   2      438.63      393.56     91.31 o 
 -12   7   2       94.84      127.86     32.88 o 
 -11   7   2      620.95      700.58    101.44 o 
 -10   7   2        1.00       35.83     25.70 o 
  -9   7   2        2.70        3.40      8.34 o 
  -8   7   2     2251.15     2261.39    117.70 o 
  -7   7   2     1571.92     1474.40     32.22 o 
  -6   7   2     3138.03     3125.11     59.79 o 
  -5   7   2     3903.49     3893.90     90.00 o 
  -4   7   2     2455.43     2284.80     62.46 o 
  -3   7   2      181.26      156.39     17.01 o 
  -2   7   2      120.50      109.16     10.87 o 
  -1   7   2     1058.07     1090.16     24.82 o 
   0   7   2       14.19       12.46      4.32 o 
   1   7   2       35.55       30.79      5.86 o 
   2   7   2        8.52        7.07      5.46 o 
   3   7   2     1248.64     1300.21     30.55 o 
   4   7   2       21.05        8.59      6.70 o 
   5   7   2     3128.48     2885.49     55.72 o 
   6   7   2     2765.02     2441.82     79.78 o 
   7   7   2      684.78      678.24     83.36 o 
   8   7   2      210.02      183.69     21.64 o 
   9   7   2       19.15       15.20      8.48 o 
  10   7   2      910.48      825.31     93.23 o 
  11   7   2      691.18      611.78     67.95 o 
  12   7   2       21.22       -4.02     19.73 o 
  13   7   2       16.37       58.98    121.21 o 
  14   7   2       48.59       31.16     24.61 o 
  15   7   2        0.10      -34.25     34.25 o 
  16   7   2        4.13       41.24     40.94 o 
 -14   8   2       39.64      -16.45     26.19 o 
 -13   8   2      220.81      226.53     54.55 o 
 -12   8   2       12.61       39.54     94.38 o 
 -11   8   2      115.57       89.93     27.79 o 
 -10   8   2      115.33      121.59     33.61 o 
  -9   8   2       17.15       17.12     18.53 o 
  -8   8   2      266.19      272.45     42.60 o 
  -7   8   2       42.26       46.63      9.36 o 
  -6   8   2     3159.95     3259.72     84.24 o 
  -5   8   2       32.69       20.88     10.13 o 
  -4   8   2     1011.94      945.17     50.05 o 
  -3   8   2        9.41       -2.88      8.02 o 
  -2   8   2       71.27       80.67     10.89 o 
  -1   8   2      169.44      198.05     12.33 o 
   0   8   2       49.10       39.65      6.14 o 
   1   8   2     1225.42     1191.03     34.03 o 
   2   8   2      220.03      232.54     14.88 o 
   3   8   2      843.40      887.85     26.46 o 
   4   8   2      101.27      107.06     12.50 o 
   5   8   2      979.55      952.42     38.98 o 
   6   8   2      725.89      706.75     35.57 o 
   7   8   2       36.50       36.65     19.46 o 
   8   8   2      449.36      399.26     53.37 o 
   9   8   2      770.75      753.71     73.60 o 
  10   8   2      538.72      539.95     65.73 o 
  11   8   2       91.80       99.86     41.57 o 
  12   8   2     3518.72     3797.77    182.88 o 
  13   8   2       15.51      199.34    126.27 o 
  14   8   2     1225.88     1354.65    119.85 o 
 -13   9   2      497.79      467.36    131.01 o 
 -12   9   2        6.86      -17.22     72.62 o 
 -11   9   2      789.26      875.90     89.59 o 
 -10   9   2      387.79      291.98     54.16 o 
  -9   9   2      721.26      731.46    179.95 o 
  -8   9   2      982.13     1039.56     88.23 o 
  -7   9   2       20.82       17.07     19.39 o 
  -6   9   2        3.26       -9.80      9.80 o 
  -5   9   2        0.50       16.77     12.66 o 
  -4   9   2       15.02        0.56     13.25 o 
  -3   9   2      467.92      488.74     38.22 o 
  -2   9   2        2.27       -2.19      5.34 o 
  -1   9   2      698.91      696.32     23.99 o 
   0   9   2     2168.52     2204.29     44.12 o 
   1   9   2      231.58      270.36     15.55 o 
   2   9   2      220.05      247.55     17.99 o 
   3   9   2      105.29      122.90     15.43 o 
   4   9   2        4.60        4.52      5.15 o 
   5   9   2      150.06      115.49     17.22 o 
   6   9   2       38.03       31.24     26.33 o 
   7   9   2      750.25      707.65     70.83 o 
   8   9   2      709.68      734.02     73.95 o 
   9   9   2      515.25      568.94     68.58 o 
  10   9   2      875.41      896.12     87.97 o 
  11   9   2       94.84       27.26     26.37 o 
  12   9   2      147.26      190.95     53.21 o 
  13   9   2        5.16       20.88     21.61 o 
 -11  10   2     1576.42     1899.39    136.89 o 
 -10  10   2      499.98      416.67     61.27 o 
  -9  10   2      268.87      238.68     47.78 o 
  -8  10   2        0.11      -50.37     99.09 o 
  -7  10   2      390.94      383.28     54.99 o 
  -6  10   2      921.86      993.90     85.63 o 
  -5  10   2       11.66       25.54     19.44 o 
  -4  10   2     1633.63     1767.79     75.76 o 
  -3  10   2        6.89        3.49      8.99 o 
  -2  10   2      821.88      825.34     43.85 o 
  -1  10   2      109.58      112.80     16.47 o 
   0  10   2        1.70       10.80      6.66 o 
   1  10   2        1.70       -3.21      8.45 o 
   2  10   2      538.45      515.91     33.65 o 
   3  10   2      161.63      192.78     42.16 o 
   4  10   2       15.21        2.50     10.25 o 
   5  10   2       61.29      132.53     32.19 o 
   6  10   2       74.43       38.28     33.59 o 
   7  10   2      992.17     1028.31     87.76 o 
   8  10   2        6.89      -11.34     17.87 o 
   9  10   2       68.83       58.12     35.99 o 
  10  10   2      102.66       94.99     43.29 o 
  11  10   2       42.17       72.37     33.62 o 
  -8  11   2      552.98      671.75     77.68 o 
  -7  11   2        3.15      -15.09     16.87 o 
  -6  11   2      558.78      524.22     64.47 o 
  -5  11   2       45.91       45.63     18.77 o 
  -4  11   2      408.90      584.10    150.97 o 
  -3  11   2       32.19        8.26     41.96 o 
  -2  11   2     1070.83     1208.25     65.59 o 
  -1  11   2        0.46       -7.69     13.05 o 
   0  11   2        6.96       11.75     21.41 o 
   1  11   2      324.78      301.17     42.79 o 
   2  11   2      512.53      503.98     54.21 o 
   3  11   2      792.21      789.57     68.67 o 
   4  11   2       43.58       30.46     18.16 o 
   5  11   2       13.90        5.16     20.09 o 
   6  11   2        6.79        0.52     18.33 o 
   7  11   2     1122.60     1344.95    104.23 o 
   8  11   2       69.20       32.03     22.86 o 
  -4  12   2      218.62      175.73     60.83 o 
  -3  12   2      298.86      249.78     64.26 o 
  -2  12   2       40.03       24.21     27.40 o 
  -1  12   2      294.24      261.84     66.32 o 
   0  12   2        5.07      -43.22     43.22 o 
   1  12   2        4.16      -13.11     21.67 o 
   2  12   2       34.46       26.75     20.89 o 
   3  12   2      161.52      223.79     62.87 o 
   4  12   2      517.14      800.17    116.49 o 
 -19   1   3      198.32      211.10     34.03 o 
 -18   1   3        1.72      -11.53     14.76 o 
 -17   1   3        1.73        4.14     15.23 o 
 -16   1   3      750.16      779.52     51.24 o 
 -15   1   3      185.08      183.09     23.69 o 
 -14   1   3      180.78      142.51     18.94 o 
 -13   1   3      219.74      197.21     21.74 o 
 -12   1   3     4135.22     4119.26     82.23 o 
 -11   1   3        3.09        3.75      8.13 o 
 -10   1   3     4060.77     3885.41     73.63 o 
  -9   1   3      914.86      975.23     30.13 o 
  -8   1   3     1641.16     1725.14     35.24 o 
  -7   1   3    23719.59    24255.50    132.66 o 
  -6   1   3        0.27       28.99      5.58 o 
  -5   1   3     2820.10     2810.01     35.83 o 
  -4   1   3     9378.86     8699.39     60.10 o 
  -3   1   3    26006.19    25363.89     93.62 o 
  -2   1   3      494.54      516.40     21.22 o 
  -1   1   3     2046.10     1705.23     39.71 o 
   0   1   3      197.54      235.02     13.35 o 
   1   1   3    14287.42    13790.04    182.50 o 
   2   1   3     4786.07     4708.57     67.16 o 
   3   1   3    16710.17    15603.13    112.40 o 
   4   1   3    19294.27    19156.49    143.60 o 
   5   1   3      364.19      346.53     20.76 o 
   6   1   3     5375.04     5855.62     72.59 o 
   7   1   3     3609.76     3796.64     54.14 o 
   8   1   3      145.08       61.25     16.22 o 
   9   1   3      777.36      664.86     31.24 o 
  10   1   3      384.49      372.77     20.82 o 
  11   1   3      366.16      367.70     23.39 o 
  12   1   3     1228.59     1178.36     49.52 o 
  13   1   3      121.00      123.29     18.53 o 
  14   1   3     1456.72     1474.86     66.18 o 
  15   1   3        8.89        9.59     11.52 o 
  16   1   3      533.33      510.00     39.63 o 
  17   1   3       14.99        4.28     11.50 o 
  18   1   3       43.31       41.25     23.01 o 
  19   1   3      225.30      309.07     61.16 o 
 -19   2   3      944.19     1032.47     75.49 o 
 -18   2   3        0.09       -3.41     16.36 o 
 -17   2   3       36.01        8.42     16.30 o 
 -16   2   3      975.59     1011.39     54.93 o 
 -15   2   3      640.56      639.70     42.14 o 
 -14   2   3     2401.31     2438.78    109.50 o 
 -13   2   3      721.74      623.15     37.44 o 
 -12   2   3     1693.64     1538.97     50.13 o 
 -11   2   3     1001.34     1009.24     43.52 o 
 -10   2   3      292.72      311.88     23.94 o 
  -9   2   3        9.68       12.07      4.32 o 
  -8   2   3        9.89       50.65      6.54 o 
  -7   2   3    14450.68    14914.26     96.53 o 
  -6   2   3     5221.82     5457.65     50.94 o 
  -5   2   3    24044.64    24932.31    138.17 o 
  -4   2   3     2666.00     2548.92     32.00 o 
  -3   2   3     1533.97     1607.01     38.36 o 
  -2   2   3    10036.55    10238.35    126.22 o 
  -1   2   3     1087.10     1030.68     29.96 o 
   0   2   3     8450.35     8056.38     56.38 o 
   1   2   3     2795.17     2625.29     48.68 o 
   2   2   3    60215.60    58514.62    172.39 o 
   3   2   3     9039.64     8661.89    138.80 o 
   4   2   3     2924.74     2687.22     52.61 o 
   5   2   3     5514.07     5817.14     70.07 o 
   6   2   3     3448.76     3478.91     67.38 o 
   7   2   3      182.53      147.28     10.70 o 
   8   2   3      202.39      210.01     13.87 o 
   9   2   3     1604.07     1651.76     42.85 o 
  10   2   3      291.02      271.89     20.50 o 
  11   2   3     2586.57     2594.04     60.09 o 
  12   2   3      535.93      548.06     32.31 o 
  13   2   3     1744.83     1684.06     60.42 o 
  14   2   3      219.62      252.84     23.79 o 
  15   2   3      757.54      767.18     45.04 o 
  16   2   3       46.99       34.26     21.19 o 
  17   2   3       36.68        9.25     11.57 o 
  18   2   3      691.78      720.15     62.12 o 
  19   2   3       93.12       71.89     23.80 o 
 -19   3   3      580.08      753.40     87.06 o 
 -18   3   3      208.52      167.21     37.28 o 
 -17   3   3      625.96      727.89     69.94 o 
 -16   3   3       54.66       22.25     19.92 o 
 -15   3   3       12.12       24.33     14.56 o 
 -14   3   3      494.19      487.13     33.14 o 
 -13   3   3        0.98       -5.91     16.75 o 
 -12   3   3      246.74      288.70     20.70 o 
 -11   3   3      173.91      166.28     17.16 o 
 -10   3   3     1620.25     1551.53     47.50 o 
  -9   3   3     1749.62     1696.77     34.88 o 
  -8   3   3      160.35      125.21      8.81 o 
  -7   3   3      247.72      360.37     22.59 o 
  -6   3   3     1444.06     1595.81     30.24 o 
  -5   3   3     1651.45     1718.34     27.72 o 
  -4   3   3     1025.92      988.05     24.48 o 
  -3   3   3      619.97      539.55     28.55 o 
  -2   3   3        3.12        3.45      4.60 o 
  -1   3   3     1156.77     1193.21     24.51 o 
   0   3   3     1397.26     1259.46     22.52 o 
   1   3   3     1486.55     1483.09     30.33 o 
   2   3   3      967.44     1174.59     21.13 o 
   3   3   3    10772.32    10867.03    172.16 o 
   4   3   3     1623.10     1686.25     38.13 o 
   5   3   3     6180.98     6501.63     90.17 o 
   6   3   3      191.75      136.08     11.72 o 
   7   3   3     5268.26     5114.72     79.80 o 
   8   3   3      690.15      686.71     31.75 o 
   9   3   3        9.69      408.55     33.27 o 
  10   3   3       81.03      122.65     11.53 o 
  11   3   3       13.00       16.89      6.75 o 
  12   3   3     1494.26     1397.81     46.79 o 
  13   3   3      374.90      386.10     26.70 o 
  14   3   3      411.10      353.56     26.50 o 
  15   3   3       29.86       29.29     17.78 o 
  16   3   3       61.13       67.14     21.76 o 
  17   3   3      107.50      104.16     25.64 o 
  18   3   3      350.70      349.67     42.85 o 
 -18   4   3        3.49      -35.66     52.98 o 
 -17   4   3     1118.69     1384.55    116.76 o 
 -16   4   3       63.32       24.21     21.94 o 
 -15   4   3      181.52      171.03     28.34 o 
 -14   4   3      813.87      738.50     51.73 o 
 -13   4   3       25.09       17.37     10.00 o 
 -12   4   3      459.41      436.26     35.44 o 
 -11   4   3       34.21        7.25      5.19 o 
 -10   4   3      164.92      162.89     17.85 o 
  -9   4   3      403.84      402.06     22.73 o 
  -8   4   3     3753.60     3501.54     48.38 o 
  -7   4   3      667.58      615.15     17.41 o 
  -6   4   3     1819.97     2070.34     38.49 o 
  -5   4   3     1090.91     1051.60     25.93 o 
  -4   4   3     1885.07     1965.37     76.06 o 
  -3   4   3     4423.89     4175.89     85.05 o 
  -2   4   3      206.76      216.88     11.43 o 
  -1   4   3      990.26     1046.84     28.22 o 
   0   4   3      806.41      895.22     21.35 o 
   1   4   3        0.54        3.82      4.48 o 
   2   4   3     3375.91     3091.75     42.02 o 
   3   4   3     2410.12     2499.12     33.35 o 
   4   4   3       54.52      134.09     12.36 o 
   5   4   3        0.08        7.48      5.13 o 
   6   4   3     6352.34     6709.13    102.20 o 
   7   4   3     1013.80     1023.81     32.55 o 
   8   4   3     1097.48      970.65     36.65 o 
   9   4   3       12.17       11.20      7.24 o 
  10   4   3     1759.19     1785.41     66.73 o 
  11   4   3      715.79      718.34     45.55 o 
  12   4   3        3.60        5.99      7.74 o 
  13   4   3       20.60       18.46     14.58 o 
  14   4   3      120.41      153.18     24.75 o 
  15   4   3      163.65      193.03     40.52 o 
  16   4   3       11.92       -0.85     15.01 o 
  17   4   3      142.97      104.63    113.25 o 
  18   4   3      176.12      129.46     40.96 o 
 -17   5   3      443.69      546.61     79.24 o 
 -16   5   3       36.28       74.58     63.02 o 
 -15   5   3      132.38       89.84     30.50 o 
 -14   5   3        4.66      -17.19     23.55 o 
 -13   5   3      158.72      151.43     22.42 o 
 -12   5   3      791.18      747.03     42.55 o 
 -11   5   3      265.82      281.60     27.77 o 
 -10   5   3      293.87      239.60     17.48 o 
  -9   5   3      718.53      652.87     50.62 o 
  -8   5   3     2218.40     2261.66     64.90 o 
  -7   5   3      111.52      133.29     10.52 o 
  -6   5   3       45.90       61.24      7.14 o 
  -5   5   3       17.22       23.90      9.05 o 
  -4   5   3     1383.91     1421.10     56.32 o 
  -3   5   3     1767.91     1729.18     59.25 o 
  -2   5   3      502.94      499.97     20.20 o 
  -1   5   3      577.14      555.25     18.49 o 
   0   5   3      638.67      920.76     24.16 o 
   1   5   3      340.69      386.07     15.43 o 
   2   5   3      262.05      271.16     14.84 o 
   3   5   3       14.40       20.94      5.13 o 
   4   5   3      567.24      643.67     17.80 o 
   5   5   3       91.85      131.87     11.61 o 
   6   5   3      224.72      276.30     14.69 o 
   7   5   3      523.63      540.74     35.87 o 
   8   5   3      386.95      397.13     22.35 o 
   9   5   3     2090.13     2098.83     54.94 o 
  10   5   3     5141.52     5199.68    108.73 o 
  11   5   3      149.51      195.92     22.39 o 
  12   5   3     1885.89     1816.67     61.00 o 
  13   5   3      890.76      994.71     56.76 o 
  14   5   3      218.20      275.22     31.56 o 
  15   5   3       88.01      138.52     44.26 o 
  16   5   3       91.63      104.06     92.44 o 
  17   5   3      356.14      317.82     58.45 o 
 -17   6   3       29.28      143.13    119.76 o 
 -16   6   3       16.36      130.81     58.40 o 
 -15   6   3      599.29      890.08     98.99 o 
 -14   6   3      632.29      564.63     70.87 o 
 -13   6   3       72.61       54.28     18.66 o 
 -12   6   3      697.60      559.76     64.64 o 
 -11   6   3       93.78       82.04     14.18 o 
 -10   6   3     1840.35     1851.86     65.30 o 
  -9   6   3      507.14      532.01     32.86 o 
  -8   6   3        1.56        2.83     19.97 o 
  -7   6   3        0.53        9.65      3.87 o 
  -6   6   3     2480.14     2561.21     66.74 o 
  -5   6   3     1840.62     1989.80     74.29 o 
  -4   6   3      427.47      434.34     32.94 o 
  -3   6   3      121.13      153.10     21.21 o 
  -2   6   3      203.28      214.71     10.49 o 
  -1   6   3      472.68      523.99     19.86 o 
   0   6   3     1296.28     1336.86     34.25 o 
   1   6   3       92.64       66.21      7.71 o 
   2   6   3      833.40      805.50     25.96 o 
   3   6   3      164.52      223.26     14.62 o 
   4   6   3      216.38      188.33     10.78 o 
   5   6   3      181.69      189.45     11.20 o 
   6   6   3      397.12      327.29     21.12 o 
   7   6   3      115.94      124.31     17.02 o 
   8   6   3     1018.76     1002.87     34.50 o 
   9   6   3      335.76      505.52     24.78 o 
  10   6   3       18.69        9.50      4.79 o 
  11   6   3      888.71      894.52     36.41 o 
  12   6   3        4.24       32.72     24.72 o 
  13   6   3       29.74      -45.22     45.22 o 
  14   6   3       54.85       95.73     37.26 o 
  15   6   3       79.73      118.63     37.36 o 
  16   6   3      103.33      151.81     41.75 o 
  17   6   3       32.43       72.11     32.16 o 
 -16   7   3      451.54      506.30     72.92 o 
 -15   7   3      305.73      487.27     72.22 o 
 -14   7   3      235.75      225.36     47.98 o 
 -13   7   3       24.88       35.98     24.91 o 
 -12   7   3      304.78      357.67     53.70 o 
 -11   7   3       28.55       26.95     21.59 o 
 -10   7   3     1914.95     1830.37    132.66 o 
  -9   7   3     1170.11     1229.94     90.82 o 
  -8   7   3      985.19     1038.86     79.85 o 
  -7   7   3       32.96       22.98     15.56 o 
  -6   7   3     2345.21     2407.97     59.79 o 
  -5   7   3       87.47       69.58     15.00 o 
  -4   7   3      160.82      180.83     18.01 o 
  -3   7   3     3654.40     3604.87    130.87 o 
  -2   7   3     6493.03     6397.67     75.32 o 
  -1   7   3       57.67       70.94      7.81 o 
   0   7   3     3855.32     3907.39     54.20 o 
   1   7   3      466.63      492.92     20.95 o 
   2   7   3      310.84      381.25     18.09 o 
   3   7   3      429.34      455.93     22.24 o 
   4   7   3      383.09      397.36     16.81 o 
   5   7   3     4753.81     4838.60     86.52 o 
   6   7   3     3414.23     3194.51    128.74 o 
   7   7   3     5099.47     5001.01    111.25 o 
   8   7   3      742.62      746.45     57.49 o 
   9   7   3      525.74      523.78     41.61 o 
  10   7   3       23.48       16.19     18.65 o 
  11   7   3        2.35        6.48     28.59 o 
  12   7   3       26.82       29.05     28.04 o 
  13   7   3      334.13      354.26    134.78 o 
  14   7   3      278.99      212.60     44.70 o 
  15   7   3     1452.32     1557.49    122.57 o 
  16   7   3      530.91      636.07     91.07 o 
 -14   8   3      806.44      725.29     85.94 o 
 -13   8   3      648.30      669.69     80.40 o 
 -12   8   3      504.84      434.50     63.48 o 
 -11   8   3       35.65       32.99     21.02 o 
 -10   8   3        5.18       -1.61     21.23 o 
  -9   8   3     1297.59     1213.82     93.80 o 
  -8   8   3        0.47        3.17     15.48 o 
  -7   8   3       22.62       12.54      7.04 o 
  -6   8   3       40.31       50.18     12.22 o 
  -5   8   3     6150.45     6072.04    123.49 o 
  -4   8   3     5681.98     5395.01    119.93 o 
  -3   8   3      200.46      201.65     24.52 o 
  -2   8   3     1796.36     1779.59     52.39 o 
  -1   8   3        3.46       12.83      4.88 o 
   0   8   3      382.04      335.07     16.85 o 
   1   8   3        1.98        9.21      5.62 o 
   2   8   3     4124.71     3985.30     60.93 o 
   3   8   3      278.56      247.70     17.17 o 
   4   8   3     2988.16     3098.16     49.29 o 
   5   8   3      370.65      378.64     21.89 o 
   6   8   3      911.11      958.25     32.02 o 
   7   8   3     1902.11     1799.62    105.89 o 
   8   8   3      426.91      369.18    109.22 o 
   9   8   3      293.13      278.46     44.37 o 
  10   8   3      171.93      191.14     81.66 o 
  11   8   3      605.68      731.40     79.59 o 
  12   8   3        1.78       86.34    140.19 o 
  13   8   3      173.22      300.44     74.20 o 
  14   8   3       50.93      283.15     75.27 o 
 -13   9   3      658.09      772.24    103.63 o 
 -12   9   3       38.79       49.42     26.10 o 
 -11   9   3      209.05      184.66     47.93 o 
 -10   9   3       47.90       19.73     24.61 o 
  -9   9   3      193.14      212.61     43.36 o 
  -8   9   3       18.64      -22.04     22.04 o 
  -7   9   3      371.08      315.89     47.00 o 
  -6   9   3      289.12      322.12     29.00 o 
  -5   9   3     1126.83     1213.30     59.03 o 
  -4   9   3       87.88       67.69     15.48 o 
  -3   9   3      268.19      253.03     24.46 o 
  -2   9   3        0.03        6.87      6.62 o 
  -1   9   3       60.99       49.70      6.74 o 
   0   9   3      322.01      285.59     21.46 o 
   1   9   3      232.72      172.18     13.75 o 
   2   9   3        0.01       -0.24      7.18 o 
   3   9   3     1347.35     1370.61     54.10 o 
   4   9   3      806.79      878.29     35.06 o 
   5   9   3     1418.35     1374.65     60.15 o 
   6   9   3     1221.91     1071.86     86.10 o 
   7   9   3      437.36      374.86     51.21 o 
   8   9   3       38.24       54.37     52.82 o 
   9   9   3        3.75      -11.63     19.01 o 
  10   9   3       22.80       44.17     29.97 o 
  11   9   3      117.03      141.30     64.15 o 
  12   9   3       15.71       42.50     27.86 o 
  13   9   3       57.03       31.99     47.26 o 
 -11  10   3        2.67       -9.12     90.21 o 
 -10  10   3        3.63        4.14     31.59 o 
  -9  10   3        0.41      -26.41     26.41 o 
  -8  10   3      234.75      215.58     41.29 o 
  -7  10   3      200.52      210.30     41.72 o 
  -6  10   3      426.92      346.90     52.53 o 
  -5  10   3      618.96      547.37     70.37 o 
  -4  10   3      119.01      114.75     19.30 o 
  -3  10   3       29.41       35.82     11.27 o 
  -2  10   3       84.16       99.71     16.62 o 
  -1  10   3       24.17        9.05      8.95 o 
   0  10   3        5.20       -0.34     10.72 o 
   1  10   3       54.96       64.01     11.44 o 
   2  10   3      173.40      195.43     26.83 o 
   3  10   3       68.11       44.19     24.41 o 
   4  10   3      156.18      110.82     20.09 o 
   5  10   3      451.11      438.93     54.35 o 
   6  10   3      176.18      173.94     37.68 o 
   7  10   3      348.07      371.77     66.82 o 
   8  10   3      367.84      381.65     67.92 o 
   9  10   3      388.69      319.58     56.07 o 
  10  10   3       59.95       39.99     31.19 o 
  11  10   3       65.28       91.12     54.76 o 
  -8  11   3       87.70       66.26     27.87 o 
  -7  11   3     1060.55     1206.89     98.78 o 
  -6  11   3        0.07      -14.62     18.36 o 
  -5  11   3      316.47      413.30     42.79 o 
  -4  11   3      228.65      276.61     33.81 o 
  -3  11   3      425.10      448.51     70.71 o 
  -2  11   3       13.15       14.84     22.80 o 
  -1  11   3     1295.59     1250.23     85.80 o 
   0  11   3       59.51       46.70     16.36 o 
   1  11   3        1.04      -13.97     13.97 o 
   2  11   3      162.43      165.59     31.09 o 
   3  11   3       57.02       22.07     17.71 o 
   4  11   3      535.45      593.74     61.83 o 
   5  11   3      197.51      249.56     43.88 o 
   6  11   3        3.57      -13.06     20.35 o 
   7  11   3       53.59       40.30     20.28 o 
   8  11   3      292.43      366.88    139.62 o 
  -4  12   3      131.67       98.94     45.68 o 
  -3  12   3       28.83       10.74     23.61 o 
  -2  12   3       56.49      106.68     46.50 o 
  -1  12   3      723.67      764.32    104.50 o 
   0  12   3       41.73       26.47     20.54 o 
   1  12   3      625.10      660.41     96.16 o 
   2  12   3      133.18      183.86     56.77 o 
   3  12   3       22.82      -25.63     31.18 o 
   4  12   3      985.18     1013.63    129.89 o 
 -19   0   4       49.51      100.14     33.47 o 
 -18   0   4      711.10      726.66    103.55 o 
 -17   0   4       21.41       27.02     26.39 o 
 -16   0   4        0.58      -22.55     22.55 o 
 -15   0   4     1496.78     1531.73    104.29 o 
 -14   0   4      119.24      131.42     27.55 o 
 -13   0   4       75.26       61.05     23.13 o 
 -12   0   4      922.03      917.26     63.95 o 
 -11   0   4        0.45       10.12      8.24 o 
 -10   0   4     1451.37     1513.94     74.07 o 
  -9   0   4    11574.43    11509.36    152.10 o 
  -8   0   4     3574.14     3448.53     68.24 o 
  -7   0   4        2.21        7.71      5.31 o 
  -6   0   4      963.20     1001.07     32.25 o 
  -5   0   4        0.05        6.26      3.51 o 
  -4   0   4        0.05        8.15      4.83 o 
  -3   0   4     1973.88     1773.28     38.39 o 
  -2   0   4    18667.87    16538.74    203.75 o 
  -1   0   4      518.99      870.63     51.04 o 
   0   0   4    11023.37     7427.36   1695.83 o 
   1   0   4     1000.60     1068.63     39.91 o 
   2   0   4     4623.75     4401.76     94.47 o 
   3   0   4     5480.67     4984.12    114.20 o 
   4   0   4    24822.79    24442.28    278.63 o 
   5   0   4      967.45      947.99     60.69 o 
   6   0   4      699.11      621.21     54.06 o 
   7   0   4      370.66      355.76     23.83 o 
   8   0   4     1354.96     1343.82     85.45 o 
   9   0   4      871.77      808.98     49.44 o 
  10   0   4     5854.63     5478.29    113.14 o 
  11   0   4     1898.48     1701.28     80.15 o 
  12   0   4       55.36       66.96     18.41 o 
  13   0   4       52.20       27.21     14.43 o 
  14   0   4      765.56      756.01     62.37 o 
  15   0   4     1402.20     1567.59    130.31 o 
  16   0   4       11.80       22.86     28.03 o 
  17   0   4       54.47       57.61     21.00 o 
  18   0   4      677.03      670.30     68.35 o 
  19   0   4     2172.26     2681.72    213.33 o 
 -19   1   4        2.00       20.07     32.02 o 
 -18   1   4      189.97      258.62     38.53 o 
 -17   1   4       26.07       14.20     14.91 o 
 -16   1   4      287.44      307.51     31.28 o 
 -15   1   4      202.32      170.89     22.13 o 
 -14   1   4      258.70      247.15     26.04 o 
 -13   1   4      228.21      187.82     20.49 o 
 -12   1   4      170.99      127.65     16.42 o 
 -11   1   4       32.44       33.64      9.73 o 
 -10   1   4        0.18       -3.85      5.79 o 
  -9   1   4       68.47       58.48      6.96 o 
  -8   1   4     2558.29     2469.75     42.70 o 
  -7   1   4     2552.36     2694.35     39.66 o 
  -6   1   4      348.46      330.34     13.81 o 
  -5   1   4       48.86       31.75      4.47 o 
  -4   1   4    25300.50    23777.21    187.27 o 
  -3   1   4     1495.89     1482.28     23.39 o 
  -2   1   4    35504.81    33849.72    206.19 o 
  -1   1   4    22283.89    22529.35     84.49 o 
   0   1   4     8504.44     8575.22    105.69 o 
   1   1   4       25.04       77.39     20.67 o 
   2   1   4      610.24      591.20     16.50 o 
   3   1   4      432.83      403.36     23.81 o 
   4   1   4     3077.43     3060.72     58.05 o 
   5   1   4     1261.38     1317.93     35.49 o 
   6   1   4     6207.78     7115.32    102.78 o 
   7   1   4     1286.44     1281.23     37.79 o 
   8   1   4     2731.14     2643.01     58.34 o 
   9   1   4     1252.59     1138.54     40.99 o 
  10   1   4      816.64      871.74     34.66 o 
  11   1   4      101.25       91.41     13.40 o 
  12   1   4     1281.36     1272.14     51.23 o 
  13   1   4     3306.81     3101.91     84.30 o 
  14   1   4     1699.44     1759.95     66.67 o 
  15   1   4       30.11       12.44     11.45 o 
  16   1   4      192.74      175.58     23.28 o 
  17   1   4      281.13      257.00     28.20 o 
  18   1   4      219.55      207.37     33.32 o 
  19   1   4      694.03      814.85     66.23 o 
 -19   2   4      520.83      627.77     62.06 o 
 -18   2   4       16.60       43.21     21.08 o 
 -17   2   4       42.63       51.36     26.66 o 
 -16   2   4       32.33       37.28     14.39 o 
 -15   2   4      175.38      154.82     26.53 o 
 -14   2   4       34.65       15.99     15.92 o 
 -13   2   4      496.67      493.04     30.52 o 
 -12   2   4       26.73       17.03      7.69 o 
 -11   2   4     1243.66     1257.74     48.61 o 
 -10   2   4      546.25      581.64     23.92 o 
  -9   2   4       15.96        8.92      5.37 o 
  -8   2   4       13.35        2.90      3.86 o 
  -7   2   4      562.31      626.28     19.29 o 
  -6   2   4     2896.13     2978.58     40.60 o 
  -5   2   4      168.59      221.35     11.17 o 
  -4   2   4     5984.66     5951.44     51.75 o 
  -3   2   4     3409.50     3357.51     41.14 o 
  -2   2   4     1260.29     1248.82     45.23 o 
  -1   2   4    17737.74    17511.41    124.64 o 
   0   2   4       88.66       73.29      4.72 o 
   1   2   4    31459.80    29965.32     99.71 o 
   2   2   4    48956.62    47290.86    196.42 o 
   3   2   4      124.54      101.40     10.00 o 
   4   2   4    14131.06    14017.89    176.13 o 
   5   2   4     4315.35     4640.36     77.97 o 
   6   2   4     6686.18     7019.00     73.47 o 
   7   2   4      656.44      705.78     24.95 o 
   8   2   4     1199.39     1273.93     34.14 o 
   9   2   4      390.22      456.69     24.50 o 
  10   2   4       98.71      101.90     13.30 o 
  11   2   4      650.18      614.99     29.65 o 
  12   2   4       67.23       42.59     10.91 o 
  13   2   4       62.43       37.89     15.75 o 
  14   2   4       15.94       10.67     14.51 o 
  15   2   4       10.30        4.18     10.83 o 
  16   2   4       25.61       13.16     14.97 o 
  17   2   4       13.36       10.86     15.83 o 
  18   2   4      464.08      364.81     46.47 o 
  19   2   4       15.77       -9.09     26.24 o 
 -18   3   4       20.51       26.46     32.85 o 
 -17   3   4        5.07       -7.41     17.69 o 
 -16   3   4      141.72      152.96     36.30 o 
 -15   3   4      412.39      434.18     32.46 o 
 -14   3   4      185.45      195.35     23.56 o 
 -13   3   4      570.88      589.17     35.54 o 
 -12   3   4      724.92      639.69     31.21 o 
 -11   3   4        3.00       -7.80     10.99 o 
 -10   3   4      302.65      311.14     16.16 o 
  -9   3   4      477.96      479.31     17.61 o 
  -8   3   4       14.35       16.10      3.58 o 
  -7   3   4     1658.30     1775.12     31.59 o 
  -6   3   4     5924.27     6429.84     54.01 o 
  -5   3   4     1224.53     1270.19     20.79 o 
  -4   3   4     9500.78     9225.40     88.30 o 
  -3   3   4     2311.42     2232.60     58.18 o 
  -2   3   4     1080.83     1034.30     32.05 o 
  -1   3   4    13401.47    13498.41    112.41 o 
   0   3   4     4998.23     4516.48     54.89 o 
   1   3   4       86.86       60.89      5.40 o 
   2   3   4    19470.23    19656.88     82.14 o 
   3   3   4     6173.93     5863.53     58.44 o 
   4   3   4     3165.00     3083.30     53.38 o 
   5   3   4    14723.59    15791.83    144.12 o 
   6   3   4     2700.80     2549.16     50.70 o 
   7   3   4       83.82      107.87     14.13 o 
   8   3   4       22.97       18.75      7.36 o 
   9   3   4      966.53      987.55     48.55 o 
  10   3   4      851.22      939.41     31.40 o 
  11   3   4       33.15       22.60      6.56 o 
  12   3   4       10.65        9.19      9.86 o 
  13   3   4     1783.23     1683.66     53.90 o 
  14   3   4      511.69      551.27     33.03 o 
  15   3   4      897.83      813.66     58.48 o 
  16   3   4      275.56      260.61     35.90 o 
  17   3   4       88.62       69.80     24.79 o 
  18   3   4       28.82       20.58     21.05 o 
 -18   4   4       36.69       34.08     29.07 o 
 -17   4   4     1561.98     1665.90    124.18 o 
 -16   4   4        8.31      -18.63     21.03 o 
 -15   4   4      618.45      655.55     50.54 o 
 -14   4   4       13.21       -1.82     11.78 o 
 -13   4   4       44.90       33.27     11.67 o 
 -12   4   4      360.43      341.39     31.51 o 
 -11   4   4      314.30      383.75     31.59 o 
 -10   4   4      500.24      526.81     28.08 o 
  -9   4   4      186.42      168.49     11.64 o 
  -8   4   4     2544.64     2542.59     42.99 o 
  -7   4   4      897.86      911.43     22.48 o 
  -6   4   4     2243.18     2277.26     51.02 o 
  -5   4   4      222.61      271.29     19.45 o 
  -4   4   4     1092.58     1107.77     47.25 o 
  -3   4   4      302.66      261.73     21.91 o 
  -2   4   4     2786.91     2781.50     70.23 o 
  -1   4   4       26.18        8.30      2.69 o 
   0   4   4     2782.62     3191.93     46.30 o 
   1   4   4    43402.32    43817.70    167.08 o 
   2   4   4      811.21      864.49     21.29 o 
   3   4   4      941.47      921.41     21.36 o 
   4   4   4        2.07       26.72      5.34 o 
   5   4   4     6908.50     6958.67     90.03 o 
   6   4   4     2782.37     2820.03     59.55 o 
   7   4   4     6284.27     6694.09     76.27 o 
   8   4   4     8859.18     8700.41    111.71 o 
   9   4   4        9.86        4.03      4.60 o 
  10   4   4      372.95      326.58     29.65 o 
  11   4   4      933.07      929.94     51.67 o 
  12   4   4        4.27      105.33     31.29 o 
  13   4   4     1020.94      976.42     83.94 o 
  14   4   4      107.84       83.50     18.69 o 
  15   4   4       25.59        2.08     21.24 o 
  16   4   4       40.91       52.17     38.22 o 
  17   4   4      357.98      361.98     63.05 o 
  18   4   4      155.43       89.70     93.30 o 
 -17   5   4      752.23      988.79     99.40 o 
 -16   5   4       14.07       18.47     20.27 o 
 -15   5   4      412.72      408.03     61.19 o 
 -14   5   4       85.00       33.04     20.46 o 
 -13   5   4      670.32      698.84     43.81 o 
 -12   5   4      844.65      815.17     45.17 o 
 -11   5   4     2710.80     2649.96     60.55 o 
 -10   5   4       66.09       51.83     14.82 o 
  -9   5   4     3227.72     3051.63     80.07 o 
  -8   5   4      624.72      564.36     35.45 o 
  -7   5   4       18.10       19.52      5.32 o 
  -6   5   4      721.98      711.42     31.26 o 
  -5   5   4       24.65       31.06      8.84 o 
  -4   5   4     2819.04     2677.70     77.99 o 
  -3   5   4     2098.86     1972.24     63.54 o 
  -2   5   4     2277.13     2113.51     42.08 o 
  -1   5   4     1142.91     1097.96     32.81 o 
   0   5   4     1594.26     1713.39     37.11 o 
   1   5   4      577.31      520.73     19.94 o 
   2   5   4      877.62      849.74     25.09 o 
   3   5   4      986.67      933.73     25.44 o 
   4   5   4      142.52      127.59      8.59 o 
   5   5   4     1563.40     1572.50     43.33 o 
   6   5   4    13604.79    13470.91    187.18 o 
   7   5   4      754.53      642.03     27.68 o 
   8   5   4      469.84      392.62     23.32 o 
   9   5   4       52.04       39.62     17.42 o 
  10   5   4     4156.76     4144.80    115.83 o 
  11   5   4       90.28       67.65     14.95 o 
  12   5   4      292.42      285.77     24.58 o 
  13   5   4       71.11       85.77     26.29 o 
  14   5   4     1329.92     1422.64     72.61 o 
  15   5   4     1705.22     1705.24    258.68 o 
  16   5   4        0.26      -33.50     41.01 o 
  17   5   4      127.24      112.62     42.67 o 
 -17   6   4     1667.01     1670.97    168.29 o 
 -16   6   4        1.54       27.93     33.09 o 
 -15   6   4      912.95      928.84     93.97 o 
 -14   6   4      478.70      618.58    115.89 o 
 -13   6   4      352.97      307.04     51.94 o 
 -12   6   4     1122.68     1026.94     90.08 o 
 -11   6   4      338.72      242.56     42.83 o 
 -10   6   4      421.79      439.36     31.52 o 
  -9   6   4     2139.70     2099.96     61.81 o 
  -8   6   4      800.15      759.89     46.18 o 
  -7   6   4       44.46       46.87     17.87 o 
  -6   6   4       53.53       46.07     12.80 o 
  -5   6   4      319.04      305.01     30.24 o 
  -4   6   4       17.06       19.10      9.84 o 
  -3   6   4        0.14       -3.59      8.22 o 
  -2   6   4     1552.01     1455.42     38.70 o 
  -1   6   4    10258.78    10337.98     95.46 o 
   0   6   4       72.83       59.18      8.87 o 
   1   6   4      394.51      312.01     16.79 o 
   2   6   4      175.81      139.28     12.87 o 
   3   6   4     2094.59     2046.40     40.58 o 
   4   6   4      352.93      350.75     16.33 o 
   5   6   4       41.93       20.25      3.74 o 
   6   6   4       18.04       23.04      5.07 o 
   7   6   4      428.59      413.87     15.44 o 
   8   6   4     7529.95     7172.48     70.46 o 
   9   6   4      799.17      758.93     30.99 o 
  10   6   4     5215.81     5088.91    162.29 o 
  11   6   4      703.90      710.69     41.52 o 
  12   6   4      873.89      901.13     47.69 o 
  13   6   4      133.59      144.95     35.41 o 
  14   6   4      151.25      193.35     44.53 o 
  15   6   4        0.16      -24.81     24.81 o 
  16   6   4      585.53      829.53    217.04 o 
  17   6   4        8.48      -22.66     22.66 o 
 -16   7   4       63.99       91.10     52.16 o 
 -15   7   4      183.75      156.71     44.14 o 
 -14   7   4        1.70      112.45     98.16 o 
 -13   7   4       25.27       -5.70     24.92 o 
 -12   7   4        2.57      -45.00     45.00 o 
 -11   7   4        3.19      -11.68     20.69 o 
 -10   7   4      803.64      709.50     71.25 o 
  -9   7   4      125.86      121.48     33.06 o 
  -8   7   4        1.49        0.20      8.66 o 
  -7   7   4      738.61      719.14     28.24 o 
  -6   7   4     7529.70     7503.74    127.66 o 
  -5   7   4      233.89      223.98     55.80 o 
  -4   7   4      108.76       88.27     18.21 o 
  -3   7   4       27.78       17.92     11.05 o 
  -2   7   4      812.30      795.95     34.49 o 
  -1   7   4        1.93        0.52      4.07 o 
   0   7   4        9.75       44.99      9.14 o 
   1   7   4      535.18      481.25     25.32 o 
   2   7   4      473.88      507.96     22.43 o 
   3   7   4       55.17       60.65      7.10 o 
   4   7   4      298.32      350.97     21.52 o 
   5   7   4     1845.83     1899.15     36.88 o 
   6   7   4      824.79      706.06     42.48 o 
   7   7   4     2639.58     2735.00     72.28 o 
   8   7   4      185.39      207.79     24.54 o 
   9   7   4       78.85       50.62     14.54 o 
  10   7   4       64.29       82.32     25.83 o 
  11   7   4      976.30      927.52     84.75 o 
  12   7   4      960.22      843.90     84.38 o 
  13   7   4       91.23       68.34     54.16 o 
  14   7   4      520.48      666.77     81.76 o 
  15   7   4      113.29      175.15     67.71 o 
  16   7   4        2.28       18.76     50.24 o 
 -14   8   4      122.48       96.70     37.15 o 
 -13   8   4     1060.69     1266.15    112.91 o 
 -12   8   4      314.77      295.54     75.98 o 
 -11   8   4       43.17       51.15     49.96 o 
 -10   8   4       26.68       33.17     18.01 o 
  -9   8   4      552.33      371.44     54.50 o 
  -8   8   4       12.79       15.53     34.23 o 
  -7   8   4     1236.58     1141.62     48.55 o 
  -6   8   4      212.94      171.78     26.68 o 
  -5   8   4      406.55      377.98     32.48 o 
  -4   8   4     5491.87     5178.06    118.57 o 
  -3   8   4        3.99        7.37      7.54 o 
  -2   8   4      695.16      694.58     26.30 o 
  -1   8   4       54.15       53.33      7.51 o 
   0   8   4       73.40       70.13      7.28 o 
   1   8   4      814.63      754.26     30.99 o 
   2   8   4      235.33      192.42     18.00 o 
   3   8   4      404.37      337.82     17.44 o 
   4   8   4       85.78       96.33      9.62 o 
   5   8   4      382.49      360.07     24.15 o 
   6   8   4     2830.87     2813.95    114.74 o 
   7   8   4      280.49      234.51     40.56 o 
   8   8   4      590.31      557.23     86.37 o 
   9   8   4       96.07       29.06     19.01 o 
  10   8   4     1186.76     1207.23     98.01 o 
  11   8   4      668.98      720.17     82.81 o 
  12   8   4      169.88      141.81     35.85 o 
  13   8   4       12.75       34.11     29.01 o 
  14   8   4       83.97      180.82     50.14 o 
 -13   9   4      184.57      133.66    128.23 o 
 -12   9   4       47.39       23.95     22.02 o 
 -11   9   4      560.94      634.00     88.63 o 
 -10   9   4      166.67      145.66     49.88 o 
  -9   9   4       11.45       25.96     24.39 o 
  -8   9   4       32.68       44.51     17.80 o 
  -7   9   4       43.38       77.74     27.62 o 
  -6   9   4       48.92       25.79     17.14 o 
  -5   9   4      938.48     1014.98     54.37 o 
  -4   9   4      500.22      431.95     36.61 o 
  -3   9   4      301.17      299.23     26.18 o 
  -2   9   4     2248.22     2178.43     70.03 o 
  -1   9   4      535.15      523.48     23.92 o 
   0   9   4       43.20       38.73      6.48 o 
   1   9   4       39.86       36.70      6.71 o 
   2   9   4      152.60      176.40     17.63 o 
   3   9   4      337.86      308.18     22.90 o 
   4   9   4      377.04      368.47     29.64 o 
   5   9   4     1092.78     1064.85     50.04 o 
   6   9   4        5.39      -10.95     15.97 o 
   7   9   4       21.43       -4.24     35.55 o 
   8   9   4       17.77       22.24     24.99 o 
   9   9   4       32.71       51.35     25.18 o 
  10   9   4      353.67      333.44     53.40 o 
  11   9   4      161.14      182.67     76.05 o 
  12   9   4        2.78      -43.42     43.42 o 
  13   9   4      621.99      829.54     92.20 o 
 -11  10   4      199.16      196.91     44.14 o 
 -10  10   4      293.63      250.86    109.42 o 
  -9  10   4       25.83       28.32     34.83 o 
  -8  10   4      439.56      339.91     53.13 o 
  -7  10   4      276.20      263.27     46.86 o 
  -6  10   4       63.71       26.66     43.64 o 
  -5  10   4      886.84      806.74     74.26 o 
  -4  10   4       71.05       90.77     16.38 o 
  -3  10   4       17.53       19.55     12.01 o 
  -2  10   4      571.16      607.48     38.21 o 
  -1  10   4      978.61      878.36     52.49 o 
   0  10   4      296.31      293.52     24.56 o 
   1  10   4     2346.85     2606.40     71.11 o 
   2  10   4       50.31       58.66     11.91 o 
   3  10   4     1056.60     1062.50     69.35 o 
   4  10   4        0.89      -16.87     16.87 o 
   5  10   4      144.80      126.04     30.35 o 
   6  10   4      388.62      353.59     50.19 o 
   7  10   4      462.85      463.71     59.13 o 
   8  10   4     1105.76     1175.01     97.02 o 
   9  10   4      287.19      395.42     61.36 o 
  10  10   4       38.37       59.65     32.16 o 
  11  10   4       14.99       -7.86     46.18 o 
  -8  11   4       12.53        7.35     22.81 o 
  -7  11   4       19.60       45.75     24.24 o 
  -6  11   4        1.43      -16.19     16.19 o 
  -5  11   4      289.90      299.49     38.57 o 
  -4  11   4       99.99      110.17     20.72 o 
  -3  11   4      213.76      235.31     42.43 o 
  -2  11   4     1046.21     1081.17     79.58 o 
  -1  11   4      661.62      733.03     65.32 o 
   0  11   4        0.12       15.23     14.79 o 
   1  11   4        2.39       -8.41     14.16 o 
   2  11   4      418.81      316.45     43.38 o 
   3  11   4       60.39       62.28     23.02 o 
   4  11   4       87.49       65.36     24.64 o 
   5  11   4       88.00       75.73     27.29 o 
   6  11   4      426.37      461.92     60.91 o 
   7  11   4        0.02      -34.50     38.86 o 
   8  11   4      132.09       98.18     38.42 o 
  -4  12   4       19.24       16.10     30.98 o 
  -3  12   4       12.22       -8.50     23.36 o 
  -2  12   4      379.44      357.47     73.62 o 
  -1  12   4       83.35       67.17     37.56 o 
   0  12   4        5.04        2.42     28.73 o 
   1  12   4       14.71       14.55     23.83 o 
   2  12   4      383.64      460.76     84.98 o 
   3  12   4       23.48       20.70     24.96 o 
   4  12   4      237.25      237.37     64.63 o 
 -19   1   5        7.77      -16.08     16.17 o 
 -18   1   5      539.60      545.07     53.18 o 
 -17   1   5        1.89       11.36     12.79 o 
 -16   1   5        1.44      -14.13     14.19 o 
 -15   1   5      620.76      685.91     50.44 o 
 -14   1   5       33.02       16.63     11.47 o 
 -13   1   5       83.05       36.75     13.45 o 
 -12   1   5     1507.74     1457.75     49.85 o 
 -11   1   5       51.32       14.51     10.98 o 
 -10   1   5      176.22      112.38     27.39 o 
  -9   1   5      286.58      310.64     16.29 o 
  -8   1   5        0.85       30.72      9.09 o 
  -7   1   5       10.04       12.91      4.92 o 
  -6   1   5      140.25      146.78      9.11 o 
  -5   1   5      128.08      184.29     10.09 o 
  -4   1   5      168.57      172.40     17.84 o 
  -3   1   5       31.54       17.49      5.48 o 
  -2   1   5     6746.05     6178.31     69.76 o 
  -1   1   5      545.58      610.72     14.84 o 
   0   1   5    14484.39    14630.79    120.01 o 
   1   1   5     1575.13     1340.98     35.89 o 
   2   1   5    13442.58    13149.77     94.78 o 
   3   1   5     5966.41     5914.38     84.27 o 
   4   1   5     3528.68     3611.37     82.43 o 
   5   1   5     1481.66     1520.90     45.46 o 
   6   1   5       66.95      102.94     15.54 o 
   7   1   5      558.26      553.85     31.77 o 
   8   1   5     2726.90     3174.42     82.30 o 
   9   1   5      842.86      678.11     35.19 o 
  10   1   5      707.81      665.36     30.17 o 
  11   1   5     4064.44     3970.82     85.88 o 
  12   1   5      236.37      250.52     23.31 o 
  13   1   5      797.87      758.51     41.73 o 
  14   1   5       64.14       58.08     13.75 o 
  15   1   5      201.16      180.86     21.77 o 
  16   1   5       26.97        8.55     12.03 o 
  17   1   5       15.07       12.20     16.63 o 
  18   1   5      147.91      131.32     26.12 o 
  19   1   5       21.27       35.12     26.90 o 
 -19   2   5      199.23      153.29     31.94 o 
 -18   2   5     1350.15     1413.13     85.11 o 
 -17   2   5       81.93      100.48     22.85 o 
 -16   2   5      894.92      895.38     74.07 o 
 -15   2   5      346.97      271.51     27.94 o 
 -14   2   5      468.31      461.67     34.86 o 
 -13   2   5      277.96      220.14     20.50 o 
 -12   2   5      703.28      621.91     36.92 o 
 -11   2   5     2049.05     1917.80     51.96 o 
 -10   2   5      649.99      675.00     26.56 o 
  -9   2   5     1826.57     1775.99     37.25 o 
  -8   2   5     1480.62     1575.94     33.94 o 
  -7   2   5      161.94      236.19     12.34 o 
  -6   2   5     1638.15     1963.90     38.76 o 
  -5   2   5     1706.29     1660.09     29.23 o 
  -4   2   5     6024.55     6129.77     55.21 o 
  -3   2   5     3765.05     3780.66     47.74 o 
  -2   2   5       89.87      101.71     14.04 o 
  -1   2   5      373.48      328.48     26.98 o 
   0   2   5     9026.84     8819.37     97.91 o 
   1   2   5     3689.30     3607.77     43.30 o 
   2   2   5    98181.45    94770.66    461.37 o 
   3   2   5     5384.24     5500.42     51.77 o 
   4   2   5      284.87      368.50     14.74 o 
   5   2   5     5255.28     5117.14     84.03 o 
   6   2   5     2401.38     2472.44     52.46 o 
   7   2   5       72.69      139.16     11.52 o 
   8   2   5      229.23      276.09     18.45 o 
   9   2   5      239.01      194.40     16.36 o 
  10   2   5      786.41      794.53     35.16 o 
  11   2   5      139.36       87.52     10.83 o 
  12   2   5     1175.51     1100.70     46.41 o 
  13   2   5     3540.09     3625.21     87.56 o 
  14   2   5     1288.43     1267.02     54.55 o 
  15   2   5       74.25       68.42     13.44 o 
  16   2   5      681.25      645.72     61.89 o 
  17   2   5       14.85        5.27     17.17 o 
  18   2   5      389.05      413.73     46.69 o 
  19   2   5      124.68      110.48     28.06 o 
 -18   3   5      344.28      342.82     83.26 o 
 -17   3   5      147.23      137.80     27.21 o 
 -16   3   5     1968.51     2051.41     98.87 o 
 -15   3   5       14.47       -8.49     11.38 o 
 -14   3   5     5166.13     5216.58    110.51 o 
 -13   3   5     2168.89     2033.41     66.46 o 
 -12   3   5      502.34      437.91     29.96 o 
 -11   3   5      432.77      437.70     24.24 o 
 -10   3   5      721.03      744.59     25.61 o 
  -9   3   5     2842.06     2932.17     44.15 o 
  -8   3   5        7.61        1.67      3.72 o 
  -7   3   5       92.80      168.27     12.03 o 
  -6   3   5     2387.14     2510.33     38.87 o 
  -5   3   5     1080.01     1240.72     29.71 o 
  -4   3   5    17426.89    17137.91    103.92 o 
  -3   3   5      171.91      164.60     16.32 o 
  -2   3   5      269.02      322.92     18.93 o 
  -1   3   5     4603.78     4795.68     52.37 o 
   0   3   5      186.06      178.72      9.17 o 
   1   3   5      882.56      997.91     19.77 o 
   2   3   5    31516.86    31943.92    119.18 o 
   3   3   5     4137.08     4074.08     41.18 o 
   4   3   5    30505.89    30765.51    190.90 o 
   5   3   5     5154.75     5039.67     84.73 o 
   6   3   5       88.98       60.00     10.33 o 
   7   3   5     5478.54     5517.16     82.78 o 
   8   3   5       13.25       16.05      6.23 o 
   9   3   5      107.26       32.91     25.09 o 
  10   3   5      879.61      786.10     28.85 o 
  11   3   5     5120.88     5017.77     73.93 o 
  12   3   5     1436.92     1210.01     42.61 o 
  13   3   5      283.42      395.49     35.96 o 
  14   3   5      652.28      636.00     34.90 o 
  15   3   5        3.13      -11.80     11.80 o 
  16   3   5      530.46      566.42     52.99 o 
  17   3   5       59.22       59.70     25.10 o 
  18   3   5      321.29      393.80     62.60 o 
 -18   4   5      236.95      190.65     48.90 o 
 -17   4   5      311.44      598.08     89.77 o 
 -16   4   5       79.22       57.82     26.26 o 
 -15   4   5       70.92       64.60     21.29 o 
 -14   4   5      348.64      339.30     35.47 o 
 -13   4   5      236.69      193.80     21.05 o 
 -12   4   5       16.68       -1.79     11.13 o 
 -11   4   5     1526.70     1411.77     59.36 o 
 -10   4   5      261.01      264.57     17.16 o 
  -9   4   5      142.48      104.22     11.58 o 
  -8   4   5      293.96      327.82     21.02 o 
  -7   4   5      120.62      125.75     11.56 o 
  -6   4   5       23.94       21.12      5.60 o 
  -5   4   5     3625.23     3620.64     60.68 o 
  -4   4   5     2922.58     3030.09     78.61 o 
  -3   4   5        6.54       24.22      6.80 o 
  -2   4   5     2150.09     2297.93     44.81 o 
  -1   4   5      645.52      651.56     15.99 o 
   0   4   5        4.59        9.88      3.09 o 
   1   4   5      186.05      298.31     15.80 o 
   2   4   5      529.23      547.66     17.78 o 
   3   4   5      111.19      128.52      8.94 o 
   4   4   5     1153.61     1171.45     27.33 o 
   5   4   5    10123.74    10094.86    142.16 o 
   6   4   5      370.67      376.56     22.66 o 
   7   4   5      294.44      256.69     16.49 o 
   8   4   5      140.90      103.44     14.45 o 
   9   4   5     1871.39     1759.54     65.68 o 
  10   4   5      586.76      533.00     38.24 o 
  11   4   5        7.92       -7.10      7.10 o 
  12   4   5        1.99       -1.07     13.29 o 
  13   4   5      262.95      246.42     30.20 o 
  14   4   5        2.54      -10.47     10.47 o 
  15   4   5      278.41      286.62     37.29 o 
  16   4   5      214.39      213.16     35.01 o 
  17   4   5      273.60      162.85     40.71 o 
  18   4   5     1045.97     1226.19    109.09 o 
 -17   5   5      404.42      456.56     71.14 o 
 -16   5   5       32.96       53.78     34.44 o 
 -15   5   5       28.21      -13.85     22.34 o 
 -14   5   5       12.38      -11.54     22.95 o 
 -13   5   5       37.91       17.16      7.88 o 
 -12   5   5      461.28      398.09     30.53 o 
 -11   5   5        0.09       10.65      8.57 o 
 -10   5   5       44.24       33.75     14.63 o 
  -9   5   5      476.67      464.54     21.35 o 
  -8   5   5      466.81      441.72     20.82 o 
  -7   5   5      266.15      287.69     29.37 o 
  -6   5   5      115.57      121.04     13.84 o 
  -5   5   5      929.99      974.71     37.81 o 
  -4   5   5     2325.38     2241.04     72.04 o 
  -3   5   5      119.32      141.65     18.93 o 
  -2   5   5      363.45      406.33     18.82 o 
  -1   5   5     1275.72     1232.77     24.65 o 
   0   5   5      164.25      214.81     11.78 o 
   1   5   5     1449.22     1548.19     42.54 o 
   2   5   5      654.24      691.57     23.36 o 
   3   5   5     1056.25     1089.59     26.30 o 
   4   5   5      319.26      330.89     18.32 o 
   5   5   5     1036.47     1108.54     48.60 o 
   6   5   5      101.11      146.27     16.38 o 
   7   5   5     2833.10     2908.21     57.67 o 
   8   5   5     1962.10     1819.75     51.65 o 
   9   5   5      217.18      190.08     21.32 o 
  10   5   5       29.86       42.49     13.50 o 
  11   5   5        1.02        2.57      8.33 o 
  12   5   5      215.60      157.19     33.52 o 
  13   5   5      204.96      172.26     27.97 o 
  14   5   5      301.49      314.66     35.22 o 
  15   5   5        6.20       -3.61     24.54 o 
  16   5   5      347.62      391.50     63.84 o 
  17   5   5        3.31       75.18     50.40 o 
 -17   6   5       52.96       96.37    131.82 o 
 -16   6   5      345.56      339.64     60.19 o 
 -15   6   5      273.78      386.94     88.24 o 
 -14   6   5        3.36      -28.91     28.91 o 
 -13   6   5      298.16      270.14     50.49 o 
 -12   6   5      109.67       56.75     24.38 o 
 -11   6   5      209.06      159.14     34.90 o 
 -10   6   5     1000.03      927.50     44.18 o 
  -9   6   5     3364.35     3474.10    132.18 o 
  -8   6   5      957.78      921.73     52.58 o 
  -7   6   5     5270.23     5366.74    101.51 o 
  -6   6   5     1293.75     1264.28     50.94 o 
  -5   6   5        1.35      -11.58     11.58 o 
  -4   6   5       96.79       90.13     43.71 o 
  -3   6   5      342.49      379.98     31.00 o 
  -2   6   5        3.34        5.81      5.47 o 
  -1   6   5      462.86      476.03     14.51 o 
   0   6   5      151.47      238.46     13.30 o 
   1   6   5      239.01      208.32     15.76 o 
   2   6   5      840.96      760.80     26.39 o 
   3   6   5     1527.41     1285.44     33.41 o 
   4   6   5      923.29      947.28     28.01 o 
   5   6   5       28.07       20.09      4.46 o 
   6   6   5       76.86       78.21     10.88 o 
   7   6   5     6984.76     6931.29     68.22 o 
   8   6   5      354.29      441.50     24.82 o 
   9   6   5     3714.54     3998.10     87.69 o 
  10   6   5       44.22       71.49     11.38 o 
  11   6   5       42.62       52.41     18.03 o 
  12   6   5       84.19       74.11     14.61 o 
  13   6   5       38.06       36.27     49.79 o 
  14   6   5      427.91      530.68     70.79 o 
  15   6   5       55.80      107.02     43.55 o 
  16   6   5     1213.78     1326.50    116.98 o 
 -16   7   5      367.31      287.45     54.30 o 
 -15   7   5      500.40      526.50     73.89 o 
 -14   7   5     1531.33     1531.38    241.45 o 
 -13   7   5      697.01      763.20     82.23 o 
 -12   7   5       66.68       65.65     20.19 o 
 -11   7   5      868.47      817.40    102.82 o 
 -10   7   5       17.10       26.67     17.97 o 
  -9   7   5        1.78        1.76     16.62 o 
  -8   7   5      170.60      164.43     13.92 o 
  -7   7   5      116.77      137.30     18.42 o 
  -6   7   5       56.98       35.44     13.82 o 
  -5   7   5     2692.79     2624.23    133.30 o 
  -4   7   5      909.02      923.98     54.66 o 
  -3   7   5       52.26       90.50     16.82 o 
  -2   7   5       13.20       14.08      5.78 o 
  -1   7   5     1543.15     1564.69     28.72 o 
   0   7   5     1290.37     1206.79     30.93 o 
   1   7   5        0.46       -0.50      6.21 o 
   2   7   5     1912.18     1862.82     48.13 o 
   3   7   5        9.12        0.01      8.63 o 
   4   7   5       39.06       29.18      6.34 o 
   5   7   5     3033.09     2995.03     49.60 o 
   6   7   5     1081.95     1073.49     32.62 o 
   7   7   5     3364.83     3301.77     48.27 o 
   8   7   5        0.72        0.16     11.39 o 
   9   7   5     1501.77     1514.29     66.80 o 
  10   7   5      128.31       96.46     28.42 o 
  11   7   5     1197.35     1194.04     97.72 o 
  12   7   5     1117.52     1339.18    114.80 o 
  13   7   5     1153.59     1262.63    105.68 o 
  14   7   5       93.14       99.90     40.34 o 
  15   7   5      140.95       78.88     31.45 o 
 -14   8   5      153.39      192.23     44.75 o 
 -13   8   5       46.64       32.54     28.83 o 
 -12   8   5      231.34      271.30     50.77 o 
 -11   8   5      335.96      343.90     62.82 o 
 -10   8   5       59.85      -19.87     38.65 o 
  -9   8   5      686.36      656.81     69.90 o 
  -8   8   5      142.05      134.03     33.11 o 
  -7   8   5      297.28      317.15     26.81 o 
  -6   8   5       51.19       30.97     10.78 o 
  -5   8   5      186.11      196.67     24.64 o 
  -4   8   5      288.62      329.18     43.45 o 
  -3   8   5      161.28      116.38     19.04 o 
  -2   8   5      735.71      743.51     30.34 o 
  -1   8   5        7.90        7.00      7.03 o 
   0   8   5      122.91      113.96      9.50 o 
   1   8   5       17.87       11.57      6.19 o 
   2   8   5       14.97       -2.41      6.30 o 
   3   8   5      172.72      128.73     12.21 o 
   4   8   5       18.10        8.79      5.02 o 
   5   8   5     1254.49     1199.68     31.64 o 
   6   8   5      143.33      115.12     11.64 o 
   7   8   5       40.27       49.35     13.22 o 
   8   8   5      104.22       37.27     50.30 o 
   9   8   5        2.44      -33.95     53.80 o 
  10   8   5      368.98      351.50     56.83 o 
  11   8   5       11.59       34.16     24.54 o 
  12   8   5        4.15        9.75     27.28 o 
  13   8   5      356.31      316.09     56.71 o 
  14   8   5      320.64      453.34     67.16 o 
 -13   9   5      282.71      283.44     52.74 o 
 -12   9   5       39.45       40.05     25.98 o 
 -11   9   5     1147.31     1378.15    114.67 o 
 -10   9   5      559.92      539.92     69.25 o 
  -9   9   5       82.57       56.26     19.42 o 
  -8   9   5       42.38       28.31     19.56 o 
  -7   9   5      122.82       70.49     31.10 o 
  -6   9   5      118.15      118.66     18.67 o 
  -5   9   5      329.84      282.54     30.02 o 
  -4   9   5      204.39      192.56     25.22 o 
  -3   9   5      235.76      255.50     25.37 o 
  -2   9   5       39.92       36.32     10.92 o 
  -1   9   5      106.33      117.46      9.57 o 
   0   9   5       13.65        9.66      7.13 o 
   1   9   5       19.96       41.66      7.82 o 
   2   9   5       36.59        8.82      9.85 o 
   3   9   5      102.81      103.02     11.88 o 
   4   9   5      383.13      378.48     24.88 o 
   5   9   5      224.41      221.53     27.65 o 
   6   9   5      429.36      462.09    128.01 o 
   7   9   5       14.52       -0.10     16.25 o 
   8   9   5       12.12       17.26     19.49 o 
   9   9   5      475.99      551.78     67.56 o 
  10   9   5       84.48       60.63     32.00 o 
  11   9   5      131.86      185.94     47.88 o 
  12   9   5        1.17       16.44     26.40 o 
  13   9   5       33.86      202.04     73.37 o 
 -11  10   5       23.45      -18.24     28.82 o 
 -10  10   5       78.00      110.96     41.71 o 
  -9  10   5      123.15      100.85     61.30 o 
  -8  10   5        0.05       16.13     18.57 o 
  -7  10   5        2.37      -21.24     21.24 o 
  -6  10   5      250.40      263.69     44.66 o 
  -5  10   5       17.54      -16.01     16.40 o 
  -4  10   5     1690.03     1764.19     67.38 o 
  -3  10   5      187.87      208.22     23.25 o 
  -2  10   5       44.62       -0.65     14.84 o 
  -1  10   5      157.49      189.53     26.10 o 
   0  10   5     1043.63     1048.91     45.94 o 
   1  10   5       17.77       20.93     11.46 o 
   2  10   5      264.56      253.04     23.33 o 
   3  10   5       21.37       34.53     12.26 o 
   4  10   5     1244.42     1274.43     97.08 o 
   5  10   5      118.93      148.90     32.50 o 
   6  10   5       34.66       38.25     26.40 o 
   7  10   5      135.63       99.94     71.46 o 
   8  10   5       68.77       96.16     43.54 o 
   9  10   5      115.12       81.69     26.07 o 
  10  10   5      354.79      354.02     57.71 o 
  11  10   5       15.58      -28.27     61.03 o 
  -8  11   5      109.61      136.54     38.20 o 
  -7  11   5     1115.27     1261.05    104.43 o 
  -6  11   5      497.07      480.20     49.22 o 
  -5  11   5      793.97      819.59     62.17 o 
  -4  11   5      212.90      241.82     45.33 o 
  -3  11   5     1885.40     1969.10    188.25 o 
  -2  11   5      191.26      244.73     37.67 o 
  -1  11   5       10.28       34.80     40.21 o 
   0  11   5      464.62      377.44     54.62 o 
   1  11   5       72.97       25.04     28.89 o 
   2  11   5      368.41      371.58     73.83 o 
   3  11   5      324.20      367.37     73.90 o 
   4  11   5      530.78      580.01     61.01 o 
   5  11   5      463.05      488.14     59.41 o 
   6  11   5       33.05       28.78     23.83 o 
   7  11   5      144.66      149.03     40.08 o 
   8  11   5        6.43       -5.54     23.55 o 
  -4  12   5      191.86      151.93     48.22 o 
  -3  12   5      351.26      392.88     80.77 o 
  -2  12   5      493.76      564.83     97.83 o 
  -1  12   5       31.31      -37.16     37.16 o 
   0  12   5      544.18      735.76     98.60 o 
   1  12   5      495.86      428.40     78.71 o 
   2  12   5      126.83       54.83     18.50 o 
   3  12   5       43.21       41.36     36.53 o 
   4  12   5        0.40      -23.73     36.56 o 
 -19   0   6     2963.75     3539.78    238.75 o 
 -18   0   6      272.54      329.34     51.16 o 
 -17   0   6     2525.31     2661.13    135.56 o 
 -16   0   6      374.12      351.35     49.65 o 
 -15   0   6       17.52       26.77     16.40 o 
 -14   0   6      327.90      375.75     46.40 o 
 -13   0   6      994.92     1034.98     82.74 o 
 -12   0   6     5959.86     5653.05    159.65 o 
 -11   0   6     1104.42     1058.25     49.75 o 
 -10   0   6    12052.67    11881.27    166.74 o 
  -9   0   6     3455.54     3658.62    112.82 o 
  -8   0   6     1490.59     1415.23     58.05 o 
  -7   0   6       57.82       80.12     10.42 o 
  -6   0   6     5107.35     5244.43     77.04 o 
  -5   0   6      942.58      951.98     30.85 o 
  -4   0   6     1764.23     1679.16     38.17 o 
  -3   0   6    64544.39    61581.77    434.18 o 
  -2   0   6    19587.21    18634.76    287.54 o 
  -1   0   6    28306.64    26750.57    177.60 o 
   0   0   6    72251.76    69824.52   1005.80 o 
   1   0   6     2156.97     2339.88     70.26 o 
   2   0   6     3351.09     3237.36     90.48 o 
   3   0   6        0.14       14.61      9.65 o 
   4   0   6      409.01      462.26     41.53 o 
   5   0   6     6819.49     6813.69    120.58 o 
   6   0   6     4792.50     5130.85    157.51 o 
   7   0   6     1169.02     1182.67     81.60 o 
   8   0   6    19680.12    19407.61    352.70 o 
   9   0   6     1675.79     1637.72     71.38 o 
  10   0   6     2290.45     2541.40     77.79 o 
  11   0   6       80.25       43.10     36.97 o 
  12   0   6      574.75      557.16     48.62 o 
  13   0   6     5045.04     4919.37    151.52 o 
  14   0   6       57.27       74.61     21.89 o 
  15   0   6      651.27      544.34     55.78 o 
  16   0   6      235.49      166.03     31.14 o 
  17   0   6      107.75      113.58     28.74 o 
  18   0   6     1451.18     1429.00    152.18 o 
  19   0   6       38.59       47.44     33.63 o 
 -19   1   6      260.21      167.59     31.46 o 
 -18   1   6      124.85       38.90     35.58 o 
 -17   1   6      895.85      947.47     58.34 o 
 -16   1   6       17.00       -8.20     13.34 o 
 -15   1   6     1174.98     1176.23     59.07 o 
 -14   1   6     2333.11     2312.46     79.00 o 
 -13   1   6      930.36      851.47     46.03 o 
 -12   1   6       90.64       71.65     11.52 o 
 -11   1   6       12.42       20.58     11.91 o 
 -10   1   6     1823.13     1871.33     43.51 o 
  -9   1   6     1858.00     2133.54     43.28 o 
  -8   1   6    12938.81    13110.08    124.69 o 
  -7   1   6     1876.83     2030.53     35.86 o 
  -6   1   6       33.88       94.62      7.54 o 
  -5   1   6       22.30        8.76      4.17 o 
  -4   1   6      280.66      197.83     10.68 o 
  -3   1   6      548.41      398.04     13.94 o 
  -2   1   6      512.81      532.84     17.45 o 
  -1   1   6       26.92      108.44      8.24 o 
   0   1   6     1252.06     1460.17     31.54 o 
   1   1   6      939.30      859.52     27.48 o 
   2   1   6    26720.56    26570.90    192.07 o 
   3   1   6     1341.27     1303.58     45.00 o 
   4   1   6       68.70       62.87     12.00 o 
   5   1   6      949.53      997.73     37.74 o 
   6   1   6     5558.81     5912.11     84.12 o 
   7   1   6     1449.96     1568.77     53.72 o 
   8   1   6      300.05      268.72     30.06 o 
   9   1   6      161.31      138.09     17.15 o 
  10   1   6     1915.76     1918.91     51.35 o 
  11   1   6        0.19       12.67      8.73 o 
  12   1   6      341.15      363.58     27.73 o 
  13   1   6      255.16      208.77     23.91 o 
  14   1   6      990.46     1126.22     52.89 o 
  15   1   6      326.94      350.52     31.25 o 
  16   1   6      219.55      219.69     25.85 o 
  17   1   6        0.15       17.64     16.98 o 
  18   1   6        5.34      -19.37     19.37 o 
  19   1   6        2.24       21.68     30.66 o 
 -19   2   6      100.96       49.85     28.48 o 
 -18   2   6       25.80       39.91     23.65 o 
 -17   2   6       89.82       84.00     25.36 o 
 -16   2   6       14.23        5.20     19.03 o 
 -15   2   6        7.88       15.82     11.60 o 
 -14   2   6     1603.04     1468.92     62.61 o 
 -13   2   6      532.76      501.92     30.78 o 
 -12   2   6       58.19       58.82     11.37 o 
 -11   2   6     1600.89     1517.82     46.66 o 
 -10   2   6      100.66       83.88      9.26 o 
  -9   2   6      213.49      192.76     13.79 o 
  -8   2   6      453.62      419.98     17.69 o 
  -7   2   6       98.19      145.49     10.29 o 
  -6   2   6     1211.44     1501.70     31.37 o 
  -5   2   6       70.20       84.71     11.28 o 
  -4   2   6     1683.45     1787.09     37.77 o 
  -3   2   6       59.41       86.41      9.90 o 
  -2   2   6    12427.34    12079.91     92.15 o 
  -1   2   6        6.16       40.45      4.74 o 
   0   2   6     4483.03     4289.89     49.62 o 
   1   2   6        5.35       20.89      8.33 o 
   2   2   6    23682.84    23412.82    102.57 o 
   3   2   6       44.54       58.25      7.76 o 
   4   2   6     2071.04     2002.16     34.99 o 
   5   2   6      675.01      690.09     26.66 o 
   6   2   6     3729.88     3963.84     99.46 o 
   7   2   6     6099.85     6507.11     93.19 o 
   8   2   6      234.00      213.52     17.49 o 
   9   2   6      139.51      123.23     14.99 o 
  10   2   6      251.17      289.24     21.29 o 
  11   2   6      391.98      345.63     24.56 o 
  12   2   6     1062.99     1086.96     46.55 o 
  13   2   6      662.62      645.34     37.56 o 
  14   2   6      275.27      250.49     24.71 o 
  15   2   6        3.93        9.38     10.04 o 
  16   2   6        7.35       -5.28     14.78 o 
  17   2   6      104.36       81.11     22.45 o 
  18   2   6       26.08       -4.59     14.70 o 
  19   2   6      128.40      112.94     32.13 o 
 -18   3   6       41.60      145.48     57.07 o 
 -17   3   6      146.17      175.43     32.60 o 
 -16   3   6      323.64      361.22     41.51 o 
 -15   3   6      720.25      642.39     41.69 o 
 -14   3   6      174.37      231.15     24.52 o 
 -13   3   6       59.74       48.82     12.77 o 
 -12   3   6      157.73       51.14     27.06 o 
 -11   3   6     1159.27     1206.36     35.11 o 
 -10   3   6     1750.48     1657.78     39.13 o 
  -9   3   6       26.84       17.59      4.72 o 
  -8   3   6       78.22       69.31      6.46 o 
  -7   3   6      906.19     1009.02     28.10 o 
  -6   3   6     4445.56     4709.43     54.93 o 
  -5   3   6      993.24     1074.66     29.37 o 
  -4   3   6     4858.28     4815.47     56.33 o 
  -3   3   6        4.33        8.60      3.31 o 
  -2   3   6      139.44      139.41     15.24 o 
  -1   3   6       82.64      124.33      7.43 o 
   0   3   6      403.31      417.30     13.93 o 
   1   3   6      316.66      415.11     13.47 o 
   2   3   6      924.21     1105.66     39.67 o 
   3   3   6      627.61      889.65     39.59 o 
   4   3   6     1019.57     1223.40     43.90 o 
   5   3   6     2497.95     2516.91     54.28 o 
   6   3   6       73.44      186.15     26.18 o 
   7   3   6     5760.82     6067.64     81.00 o 
   8   3   6        6.26        3.19      4.21 o 
   9   3   6     2497.22     2291.22     35.95 o 
  10   3   6     1850.16     1749.81     60.31 o 
  11   3   6     1046.88     1065.47     34.53 o 
  12   3   6       13.32       -3.87      6.56 o 
  13   3   6      270.73      233.93     20.24 o 
  14   3   6        2.08        0.58      7.41 o 
  15   3   6      410.80      349.66     42.52 o 
  16   3   6        0.62       16.71     20.27 o 
  17   3   6      521.61      470.95     58.10 o 
  18   3   6      694.49      812.96     66.27 o 
 -18   4   6       64.04       62.36     28.99 o 
 -17   4   6     1027.41     1173.08    105.49 o 
 -16   4   6        0.02      -43.00     43.00 o 
 -15   4   6       56.44       46.64     19.57 o 
 -14   4   6      694.14      603.50     46.02 o 
 -13   4   6     2199.43     1893.50     64.46 o 
 -12   4   6      711.21      858.94     49.52 o 
 -11   4   6      298.43      350.40     22.30 o 
 -10   4   6      442.64      478.73     21.89 o 
  -9   4   6       16.46       18.91      4.70 o 
  -8   4   6      137.87      147.57     14.69 o 
  -7   4   6      202.81      250.48     16.47 o 
  -6   4   6      284.18      305.25     18.31 o 
  -5   4   6     4657.07     4578.81    116.03 o 
  -4   4   6        1.08        0.76      9.21 o 
  -3   4   6     1337.68     1317.25     43.33 o 
  -2   4   6       26.93       35.57      8.82 o 
  -1   4   6     2538.45     2383.76     30.26 o 
   0   4   6      269.11      252.82     10.98 o 
   1   4   6     2155.12     2369.28     36.62 o 
   2   4   6     2494.23     2527.07     35.49 o 
   3   4   6     4392.71     5107.33     48.84 o 
   4   4   6      123.46      123.50     10.74 o 
   5   4   6    11743.11    11236.13    175.65 o 
   6   4   6     4342.41     4341.83     77.42 o 
   7   4   6     1476.83     1543.01     48.64 o 
   8   4   6      906.06      817.32     31.33 o 
   9   4   6      228.40      163.13     21.73 o 
  10   4   6      484.98      501.29     37.28 o 
  11   4   6     2014.18     1781.36     61.62 o 
  12   4   6      251.43      253.72     32.95 o 
  13   4   6       30.33        4.99     10.86 o 
  14   4   6      228.79      263.54     32.25 o 
  15   4   6     2313.07     2392.53    100.96 o 
  16   4   6     1265.46     1315.23     77.84 o 
  17   4   6      127.64      135.98     36.47 o 
  18   4   6        7.36       39.87     21.10 o 
 -17   5   6       19.79       86.00     59.87 o 
 -16   5   6      587.00      662.03     79.75 o 
 -15   5   6      810.51      856.32     87.48 o 
 -14   5   6      338.94      329.79     53.22 o 
 -13   5   6      365.78      368.84     32.11 o 
 -12   5   6       49.75       36.56     12.29 o 
 -11   5   6      160.50      124.91     18.04 o 
 -10   5   6     1403.16     1486.34     57.04 o 
  -9   5   6     2631.35     2508.69     53.26 o 
  -8   5   6     4159.78     4062.91     65.14 o 
  -7   5   6     1050.09     1006.29     39.33 o 
  -6   5   6      939.92      896.11     40.02 o 
  -5   5   6       16.52        2.60      8.41 o 
  -4   5   6        0.04        5.30      8.44 o 
  -3   5   6      691.07      658.73     37.85 o 
  -2   5   6     2261.62     2138.42     66.73 o 
  -1   5   6     5076.02     4993.90     49.53 o 
   0   5   6     4426.10     4628.79     66.90 o 
   1   5   6      228.02      269.79     14.43 o 
   2   5   6     2183.05     1995.70     40.03 o 
   3   5   6      353.98      324.08     16.25 o 
   4   5   6       68.86       71.77      7.04 o 
   5   5   6      142.11      156.58     13.66 o 
   6   5   6     2142.02     2094.48     73.77 o 
   7   5   6      205.89      253.52     23.31 o 
   8   5   6     3043.21     2882.69     59.13 o 
   9   5   6     3018.08     3193.06    133.30 o 
  10   5   6      557.31      575.89     39.00 o 
  11   5   6      380.08      413.09     29.31 o 
  12   5   6       18.06       22.92     13.21 o 
  13   5   6      387.28      399.00     37.75 o 
  14   5   6      891.29      855.94     58.46 o 
  15   5   6      653.36      721.62     79.02 o 
  16   5   6      265.48      181.96     48.08 o 
  17   5   6     1282.96     1523.34    125.77 o 
 -16   6   6      240.39      369.98     70.34 o 
 -15   6   6        5.09       25.66     58.34 o 
 -14   6   6      535.66      560.95     71.46 o 
 -13   6   6       69.76       35.73     21.30 o 
 -12   6   6      842.51      818.25    103.34 o 
 -11   6   6       33.84        5.85     21.10 o 
 -10   6   6      276.54      199.62     20.19 o 
  -9   6   6     1287.57     1212.87     32.28 o 
  -8   6   6      249.72      236.31     21.73 o 
  -7   6   6      821.04      818.72     42.15 o 
  -6   6   6      610.76      604.24     36.94 o 
  -5   6   6     1238.28     1184.35     58.42 o 
  -4   6   6      699.33      612.03     40.74 o 
  -3   6   6     6400.00     6267.27    123.07 o 
  -2   6   6      732.94      740.01     28.40 o 
  -1   6   6     2597.42     2649.93     51.20 o 
   0   6   6      250.68      264.42     14.13 o 
   1   6   6      177.77      183.34     12.91 o 
   2   6   6     2162.36     2247.14     45.11 o 
   3   6   6      646.66      651.51     27.12 o 
   4   6   6     2250.31     2084.28     45.47 o 
   5   6   6     3120.20     3176.45     57.16 o 
   6   6   6      190.44      226.51     16.59 o 
   7   6   6      591.40      624.31     25.90 o 
   8   6   6       61.82       80.52     19.00 o 
   9   6   6      357.48      552.17     54.40 o 
  10   6   6       16.93       11.38      9.82 o 
  11   6   6       28.39       16.91     10.34 o 
  12   6   6       32.06       57.17     13.30 o 
  13   6   6     2160.18     2172.62    160.98 o 
  14   6   6       54.13       41.38     29.59 o 
  15   6   6      996.44     1054.83    121.51 o 
  16   6   6        0.04       85.82     49.90 o 
 -15   7   6      165.01       55.28     30.15 o 
 -14   7   6       18.24       60.70     38.33 o 
 -13   7   6        0.25      -28.30     28.30 o 
 -12   7   6      207.74      245.64     56.95 o 
 -11   7   6      152.80      107.57     63.49 o 
 -10   7   6       12.60      -57.98     57.98 o 
  -9   7   6       47.23       31.20      6.31 o 
  -8   7   6       16.84       12.28     13.38 o 
  -7   7   6     2389.49     2322.23     79.61 o 
  -6   7   6        2.40       -8.14      9.32 o 
  -5   7   6     1841.65     1721.96    255.84 o 
  -4   7   6        0.71      -10.38     10.88 o 
  -3   7   6       26.15       30.92     11.38 o 
  -2   7   6       57.35       79.09     15.46 o 
  -1   7   6      357.95      322.05     15.38 o 
   0   7   6     2306.12     2401.27     46.88 o 
   1   7   6      726.32      686.46     26.42 o 
   2   7   6        0.45        1.56      5.66 o 
   3   7   6        9.60        6.51      6.80 o 
   4   7   6      233.52      231.72     16.20 o 
   5   7   6       35.15       26.89      8.94 o 
   6   7   6     1810.30     1802.69     41.71 o 
   7   7   6     1706.96     1708.81     34.79 o 
   8   7   6       52.53       91.01      7.84 o 
   9   7   6      871.65      854.73     35.95 o 
  10   7   6      659.21      582.25     66.27 o 
  11   7   6      108.94       85.65     33.93 o 
  12   7   6     1306.73     1350.18    105.93 o 
  13   7   6        7.27       13.29     57.05 o 
  14   7   6       24.70       86.23     36.17 o 
  15   7   6       15.04       32.51     50.91 o 
 -14   8   6      174.08      395.49     83.67 o 
 -13   8   6     1334.54     1716.77    129.98 o 
 -12   8   6      321.97      290.57     53.99 o 
 -11   8   6       11.33       37.82     24.17 o 
 -10   8   6       61.18       63.20     21.27 o 
  -9   8   6      188.03      175.74     33.29 o 
  -8   8   6        0.28      -18.90     18.90 o 
  -7   8   6      440.79      422.05     50.54 o 
  -6   8   6      191.67      190.41     23.73 o 
  -5   8   6      118.98       49.40     17.89 o 
  -4   8   6     1290.12     1243.55     81.28 o 
  -3   8   6      567.88      606.48     43.39 o 
  -2   8   6        2.63        1.12     10.46 o 
  -1   8   6        2.04        0.44      3.69 o 
   0   8   6      168.39      181.59     12.03 o 
   1   8   6      425.72      460.72     22.59 o 
   2   8   6      700.24      761.21     29.08 o 
   3   8   6       34.60       19.40      5.93 o 
   4   8   6     2402.71     2337.01     46.79 o 
   5   8   6       44.22       75.56      8.92 o 
   6   8   6      287.17      251.36     13.27 o 
   7   8   6       22.36       19.76      9.48 o 
   8   8   6      137.40      165.40     40.63 o 
   9   8   6      109.36      106.22     28.22 o 
  10   8   6      241.12      221.29     47.38 o 
  11   8   6       41.89       27.07     23.17 o 
  12   8   6       96.24       75.19     39.06 o 
  13   8   6       52.99       37.77     29.33 o 
  14   8   6       26.01        6.73     24.04 o 
 -13   9   6      225.95      222.60     99.11 o 
 -12   9   6      287.89      401.01     63.58 o 
 -11   9   6      512.49      557.78     78.96 o 
 -10   9   6      228.62      235.77     61.20 o 
  -9   9   6        2.68      -15.65     21.98 o 
  -8   9   6     1180.80     1320.01    171.34 o 
  -7   9   6     1248.98     1218.58     94.44 o 
  -6   9   6       42.40       19.56     17.89 o 
  -5   9   6     1237.51     1245.59     62.05 o 
  -4   9   6      409.02      432.29     32.40 o 
  -3   9   6     1322.58     1299.04     56.68 o 
  -2   9   6        0.00       -5.98      5.98 o 
  -1   9   6     1873.27     1837.78     51.07 o 
   0   9   6      333.45      381.78     19.64 o 
   1   9   6      928.45      943.66     37.11 o 
   2   9   6     1090.46     1090.33     45.57 o 
   3   9   6        2.56        6.79      6.75 o 
   4   9   6       48.41       45.32     10.74 o 
   5   9   6       21.05       -0.21      8.99 o 
   6   9   6       15.68        3.31     25.02 o 
   7   9   6        4.91      -17.77     18.36 o 
   8   9   6      943.70      934.99     82.65 o 
   9   9   6      171.55      177.96     41.29 o 
  10   9   6       35.40       32.99     44.45 o 
  11   9   6      340.41      368.53     66.15 o 
  12   9   6       22.75       -3.34     32.21 o 
  13   9   6     1055.92     1406.46    190.97 o 
 -11  10   6       47.56       72.21     51.38 o 
 -10  10   6     1370.59     1496.29    119.44 o 
  -9  10   6        6.59       52.61     28.33 o 
  -8  10   6       55.05       72.02     29.97 o 
  -7  10   6       22.14       29.22     24.47 o 
  -6  10   6      313.56      301.70     48.40 o 
  -5  10   6      982.91     1011.57     66.52 o 
  -4  10   6        6.09       20.00     10.67 o 
  -3  10   6      839.99      850.48     46.85 o 
  -2  10   6      394.10      380.25     30.65 o 
  -1  10   6     2988.51     2887.12     97.52 o 
   0  10   6       59.74       55.33     13.18 o 
   1  10   6       24.77       -4.30     11.18 o 
   2  10   6        4.11        2.50      8.88 o 
   3  10   6      648.27      612.58     57.19 o 
   4  10   6     1341.47     1257.16     87.40 o 
   5  10   6      125.42      112.52     28.63 o 
   6  10   6     1703.40     1779.49    110.09 o 
   7  10   6      297.54      292.75     46.99 o 
   8  10   6       30.50       11.14     17.63 o 
   9  10   6      103.51       86.80     28.62 o 
  10  10   6       24.53       37.01     32.54 o 
  11  10   6      131.57      162.22     53.33 o 
  -8  11   6     1231.15     1320.87    115.54 o 
  -7  11   6        7.83        6.70     21.05 o 
  -6  11   6      617.36      683.31     58.08 o 
  -5  11   6        3.03      -14.98     17.97 o 
  -4  11   6       77.32       75.12     17.36 o 
  -3  11   6     1202.02     1336.20     72.43 o 
  -2  11   6       12.50       32.79     18.45 o 
  -1  11   6      604.30      590.83     81.24 o 
   0  11   6      173.50      131.47     26.67 o 
   1  11   6      180.47      162.69     32.97 o 
   2  11   6      545.98      540.10     86.86 o 
   3  11   6        0.07      -11.05     40.80 o 
   4  11   6       33.49        0.61     17.55 o 
   5  11   6       49.74       51.88     30.25 o 
   6  11   6      166.04      219.35     43.09 o 
   7  11   6        3.92      -13.81     21.01 o 
   8  11   6      775.06      831.05     85.21 o 
  -3  12   6      177.73       66.77     37.62 o 
  -2  12   6        2.60      -39.65     39.65 o 
  -1  12   6       98.40       -0.59     22.01 o 
   0  12   6      484.50      529.40     86.40 o 
   1  12   6      617.94      609.92     92.57 o 
   2  12   6       11.89      -22.67     26.61 o 
   3  12   6        6.55      -21.75     22.02 o 
 -19   1   7      159.82      223.38     35.70 o 
 -18   1   7        1.17       -9.45     17.09 o 
 -17   1   7     1284.05     1328.66     68.10 o 
 -16   1   7      722.94      753.64     49.68 o 
 -15   1   7      486.05      571.79     41.55 o 
 -14   1   7     2584.74     2564.79     84.06 o 
 -13   1   7      846.60      833.19     46.02 o 
 -12   1   7     1669.75     1627.81     47.93 o 
 -11   1   7     3934.58     3832.85     75.67 o 
 -10   1   7      925.38      885.33     30.30 o 
  -9   1   7      393.66      306.82     17.08 o 
  -8   1   7     1007.36      955.83     28.09 o 
  -7   1   7      552.05      689.96     21.41 o 
  -6   1   7     3589.14     3825.68     47.25 o 
  -5   1   7      558.42      527.89     17.75 o 
  -4   1   7      132.56       68.37      6.90 o 
  -3   1   7     3042.07     2878.95     43.83 o 
  -2   1   7     7763.33     7521.99     87.71 o 
  -1   1   7     4691.69     4323.38     59.31 o 
   0   1   7    62354.43    59315.67    306.73 o 
   1   1   7     5641.45     5531.94     52.33 o 
   2   1   7       44.73       69.87     13.02 o 
   3   1   7      347.48      379.74     25.57 o 
   4   1   7      678.03      646.87     29.70 o 
   5   1   7       56.12       56.77     12.00 o 
   6   1   7      462.30      548.40     30.69 o 
   7   1   7     1393.89     1294.76     49.29 o 
   8   1   7     3489.04     3584.24    108.65 o 
   9   1   7     1301.38     1340.06     51.66 o 
  10   1   7     1579.53     1555.95     46.97 o 
  11   1   7     4027.74     3950.53     86.46 o 
  12   1   7       26.43       20.45      9.66 o 
  13   1   7      206.03      240.72     28.63 o 
  14   1   7      425.92      413.65     32.81 o 
  15   1   7       49.33       48.95     12.70 o 
  16   1   7     1480.71     1519.65     66.81 o 
  17   1   7      334.97      299.44     39.61 o 
  18   1   7        6.62        0.43     19.44 o 
  19   1   7      378.97      370.90     58.06 o 
 -19   2   7       49.47       28.91     23.01 o 
 -18   2   7      260.43      300.14     39.13 o 
 -17   2   7      215.23      265.53     37.74 o 
 -16   2   7      838.15      932.63     53.84 o 
 -15   2   7     2328.89     2262.81     80.95 o 
 -14   2   7     1759.65     1889.32     71.47 o 
 -13   2   7     3158.34     3035.14     74.72 o 
 -12   2   7      940.22      926.40     38.95 o 
 -11   2   7     1262.92     1236.67     42.76 o 
 -10   2   7      379.62      339.53     18.60 o 
  -9   2   7        7.71        4.16      4.95 o 
  -8   2   7      124.74      191.78     12.84 o 
  -7   2   7     3757.78     3697.00     52.54 o 
  -6   2   7     3841.31     3740.18     50.69 o 
  -5   2   7     1852.71     2103.94     35.76 o 
  -4   2   7     5979.84     5704.02     80.37 o 
  -3   2   7      319.01      348.40     14.04 o 
  -2   2   7     6071.65     5949.85     70.89 o 
  -1   2   7     1103.07     1150.95     23.10 o 
   0   2   7       93.88      124.62      8.11 o 
   1   2   7     4997.69     5082.83     48.19 o 
   2   2   7      172.68      239.22     13.73 o 
   3   2   7    32883.63    32210.81    259.52 o 
   4   2   7     7196.15     7433.95     71.05 o 
   5   2   7      868.59      808.54     24.78 o 
   6   2   7     3240.80     3197.64     74.66 o 
   7   2   7       21.80       36.66      8.75 o 
   8   2   7      157.52      149.02     22.41 o 
   9   2   7        8.56       12.70     12.43 o 
  10   2   7     1661.94     1617.35     45.61 o 
  11   2   7      451.23      487.22     29.72 o 
  12   2   7     6715.85     6626.08    113.73 o 
  13   2   7      458.96      447.14     31.52 o 
  14   2   7       61.42       84.70     14.61 o 
  15   2   7       51.45       31.57     11.71 o 
  16   2   7        1.49        1.12     13.60 o 
  17   2   7        7.51       18.82     18.06 o 
  18   2   7      535.67      528.28     53.89 o 
  19   2   7      554.58      588.08     73.59 o 
 -18   3   7      726.11      793.79     86.68 o 
 -17   3   7      132.51       72.64     33.28 o 
 -16   3   7      166.90      146.53     27.59 o 
 -15   3   7      715.14      858.32     47.83 o 
 -14   3   7       52.94       36.24     13.23 o 
 -13   3   7      494.64      435.00     32.11 o 
 -12   3   7       11.65       -0.31      8.25 o 
 -11   3   7      124.49      104.63     11.44 o 
 -10   3   7        2.61       -3.02      5.23 o 
  -9   3   7     2024.25     1961.02     41.21 o 
  -8   3   7      111.85       73.16      8.05 o 
  -7   3   7     3241.32     3351.04     52.39 o 
  -6   3   7      388.99      409.63     20.74 o 
  -5   3   7     1766.41     1886.53     44.20 o 
  -4   3   7     1896.85     1788.19     30.63 o 
  -3   3   7      553.92      541.10     22.60 o 
  -2   3   7      154.96      163.07     13.99 o 
  -1   3   7     1539.69     1493.06     22.74 o 
   0   3   7     3614.73     3431.31     45.54 o 
   1   3   7     9837.24     9873.25     67.46 o 
   2   3   7     1655.12     1658.38     30.03 o 
   3   3   7     4612.07     4654.98     49.02 o 
   4   3   7     4068.96     4343.31     53.62 o 
   5   3   7     5398.25     5206.46     86.83 o 
   6   3   7     9407.36     9592.07    234.00 o 
   7   3   7      114.05      154.59     23.38 o 
   8   3   7        5.95        5.51      2.43 o 
   9   3   7     4686.35     4569.21     54.75 o 
  10   3   7       14.49        4.67      4.71 o 
  11   3   7        7.68        7.48      6.72 o 
  12   3   7     1361.44     1481.11     47.60 o 
  13   3   7     1531.37     1530.46     59.90 o 
  14   3   7        3.09       -1.51      6.65 o 
  15   3   7      754.98      730.25     56.37 o 
  16   3   7      738.43      769.99     63.02 o 
  17   3   7      651.82      755.44     62.62 o 
  18   3   7      155.03      157.63     34.94 o 
 -18   4   7      109.30      100.22     53.13 o 
 -17   4   7       31.30       91.52     48.52 o 
 -16   4   7       44.39      138.97     41.63 o 
 -15   4   7     1980.17     2077.66     89.63 o 
 -14   4   7      358.40      395.05     38.51 o 
 -13   4   7     1119.68     1019.94     47.98 o 
 -12   4   7      115.86       83.48     12.43 o 
 -11   4   7      244.97      228.18     19.02 o 
 -10   4   7      774.86      698.33     31.33 o 
  -9   4   7      151.35      128.26     11.42 o 
  -8   4   7     2717.18     2967.63     61.41 o 
  -7   4   7        1.15       21.46      5.69 o 
  -6   4   7     2185.10     1991.89     47.07 o 
  -5   4   7      776.50      702.67     27.16 o 
  -4   4   7      141.40       90.58     11.56 o 
  -3   4   7      814.46      844.50     23.22 o 
  -2   4   7       83.51       84.28      9.47 o 
  -1   4   7     1847.98     1840.18     27.83 o 
   0   4   7      473.78      581.33     18.15 o 
   1   4   7     6830.06     6992.14     65.27 o 
   2   4   7        1.84        8.53      4.26 o 
   3   4   7    28455.10    30145.45    134.20 o 
   4   4   7     3637.76     3677.59     44.56 o 
   5   4   7     5561.59     5381.87     83.12 o 
   6   4   7     3430.22     3539.93     71.09 o 
   7   4   7       14.68       26.41      8.54 o 
   8   4   7      538.92      516.38     29.14 o 
   9   4   7     1567.26     1527.89     72.22 o 
  10   4   7        0.69       -6.57     11.09 o 
  11   4   7      542.12      513.62     33.87 o 
  12   4   7       19.41       31.88     13.37 o 
  13   4   7       17.98        2.23     15.74 o 
  14   4   7      340.93      387.96     40.02 o 
  15   4   7        2.67        9.78     18.46 o 
  16   4   7       71.86       38.31     24.78 o 
  17   4   7       37.21       73.91     25.86 o 
  18   4   7        3.36       -5.99     21.52 o 
 -17   5   7      542.05      805.14     99.74 o 
 -16   5   7     1536.48     1670.06    127.28 o 
 -15   5   7        1.60       89.49     38.39 o 
 -14   5   7      231.02      224.88     49.46 o 
 -13   5   7       89.28       70.08     20.04 o 
 -12   5   7        6.07       -0.88     14.96 o 
 -11   5   7        0.14       -4.49      4.70 o 
 -10   5   7      362.58      354.59     21.27 o 
  -9   5   7      771.96      759.48     30.57 o 
  -8   5   7     4952.52     5097.68     74.91 o 
  -7   5   7     1032.13      944.22     28.88 o 
  -6   5   7      113.69      158.91     22.26 o 
  -5   5   7       28.04       36.63      9.42 o 
  -4   5   7      976.68     1140.95     83.98 o 
  -3   5   7       43.42       30.18      6.12 o 
  -2   5   7     3163.65     3153.47     64.54 o 
  -1   5   7     1036.51      967.33     21.26 o 
   0   5   7     4603.36     5039.32     57.02 o 
   1   5   7       99.26      108.77      9.43 o 
   2   5   7     1083.01     1007.24     28.94 o 
   3   5   7        1.27        0.10      4.10 o 
   4   5   7     1334.70     1345.16     30.73 o 
   5   5   7       13.93       13.90      7.41 o 
   6   5   7      260.74      246.67     20.13 o 
   7   5   7     1416.20     1380.10     48.28 o 
   8   5   7     4455.96     4151.82     89.73 o 
   9   5   7     1503.26     1603.61     63.40 o 
  10   5   7      329.71      299.69     28.47 o 
  11   5   7        6.27       -1.04     10.70 o 
  12   5   7       94.58       83.80     17.40 o 
  13   5   7        1.91       14.26     11.95 o 
  14   5   7      239.67      234.12     32.34 o 
  15   5   7      220.10      231.35     51.05 o 
  16   5   7       24.54       27.21     26.13 o 
  17   5   7      367.76      372.28     83.73 o 
 -16   6   7      611.63      688.84     87.69 o 
 -15   6   7        1.73       36.40     24.56 o 
 -14   6   7       23.94      -17.61     20.12 o 
 -13   6   7      153.23      222.74     45.76 o 
 -12   6   7      287.16      274.40     49.07 o 
 -11   6   7      221.62      239.65     86.81 o 
 -10   6   7      857.39      868.89     28.95 o 
  -9   6   7      467.12      453.78     27.95 o 
  -8   6   7      502.49      425.46     37.87 o 
  -7   6   7      588.97      625.59     47.93 o 
  -6   6   7     1839.51     1770.26     64.18 o 
  -5   6   7       22.17        3.21     12.53 o 
  -4   6   7     6708.91     6854.07    224.04 o 
  -3   6   7      307.22      287.34     41.80 o 
  -2   6   7     1119.62     1121.67     32.93 o 
  -1   6   7     2067.83     2036.26     34.00 o 
   0   6   7      625.73      648.06     23.28 o 
   1   6   7      339.22      265.72     16.72 o 
   2   6   7      135.93      128.42     12.39 o 
   3   6   7     1716.46     1782.73     40.91 o 
   4   6   7      115.00      108.55     10.29 o 
   5   6   7      228.81      269.31     14.28 o 
   6   6   7      586.54      594.17     25.02 o 
   7   6   7      116.01      148.71     15.51 o 
   8   6   7     4638.31     4587.65     84.60 o 
   9   6   7      206.21      194.73     18.27 o 
  10   6   7      654.35      670.80     41.34 o 
  11   6   7      982.01      934.42     43.50 o 
  12   6   7      296.73      277.03     31.91 o 
  13   6   7       23.93        7.52     52.48 o 
  14   6   7      293.15      264.68     51.75 o 
  15   6   7       15.47      -20.19     20.64 o 
  16   6   7      382.62      397.01     64.79 o 
 -15   7   7       18.00       20.44     30.99 o 
 -14   7   7        1.09       22.06     21.28 o 
 -13   7   7       46.91      103.91     32.06 o 
 -12   7   7      253.94      128.93     66.76 o 
 -11   7   7        4.52      -25.00     28.59 o 
 -10   7   7       18.65       21.41     59.01 o 
  -9   7   7     2496.31     2623.30    134.91 o 
  -8   7   7      282.37      256.29     27.29 o 
  -7   7   7        9.61       22.66     16.94 o 
  -6   7   7     2152.87     2092.04     84.91 o 
  -5   7   7        6.83      -22.11     22.11 o 
  -4   7   7      617.10      601.77     54.02 o 
  -3   7   7      280.26      359.09     31.35 o 
  -2   7   7     3973.66     4002.33     73.55 o 
  -1   7   7       24.53        9.79      5.55 o 
   0   7   7     1950.82     1936.94     42.23 o 
   1   7   7     1172.34     1189.22     34.98 o 
   2   7   7       92.16      124.51     11.97 o 
   3   7   7     1088.32     1017.75     32.57 o 
   4   7   7     1001.35     1052.18     32.54 o 
   5   7   7      302.23      252.62     15.81 o 
   6   7   7      785.16      712.03     48.88 o 
   7   7   7      669.70      633.89     26.82 o 
   8   7   7      536.18      601.97     23.56 o 
   9   7   7      557.51      584.00     60.12 o 
  10   7   7      869.79      829.41     77.40 o 
  11   7   7      944.54      860.46     83.01 o 
  12   7   7      283.15      293.53     60.92 o 
  13   7   7       74.12       64.09     20.74 o 
  14   7   7      539.23      737.82     85.16 o 
  15   7   7      320.35      336.51     84.43 o 
 -14   8   7      843.10     1165.61    109.23 o 
 -13   8   7      578.34      689.13     99.15 o 
 -12   8   7        2.75        4.31     24.41 o 
 -11   8   7      214.12      219.19     45.94 o 
 -10   8   7       92.65       47.24     34.53 o 
  -9   8   7       42.52       25.09     16.12 o 
  -8   8   7      125.27      137.94     17.87 o 
  -7   8   7       95.61      115.77     29.32 o 
  -6   8   7      368.86      452.03     37.80 o 
  -5   8   7      255.56      261.77     39.13 o 
  -4   8   7     2964.90     2975.31    127.00 o 
  -3   8   7      451.08      441.90     37.81 o 
  -2   8   7      122.77       92.91     10.62 o 
  -1   8   7      141.44      114.01     11.99 o 
   0   8   7      104.57      101.47     10.46 o 
   1   8   7      925.92      793.80     29.47 o 
   2   8   7     1139.99     1026.59     34.31 o 
   3   8   7     2822.69     2708.48     57.86 o 
   4   8   7        9.29       10.18      5.34 o 
   5   8   7     6666.18     6679.69     78.33 o 
   6   8   7       98.95      116.54      9.97 o 
   7   8   7       75.28       71.42      9.12 o 
   8   8   7      382.52      333.23     31.77 o 
   9   8   7       20.70       -7.82     31.35 o 
  10   8   7      812.63      807.30     81.17 o 
  11   8   7       18.39       -6.89     20.49 o 
  12   8   7      135.48      135.06     67.65 o 
  13   8   7      169.83      151.79     46.56 o 
  14   8   7      580.57      702.61     84.77 o 
 -13   9   7      102.08      134.75     47.73 o 
 -12   9   7       76.83       53.29     75.76 o 
 -11   9   7      269.85      357.59     61.00 o 
 -10   9   7      579.77      673.95     88.99 o 
  -9   9   7       94.95      111.49     36.29 o 
  -8   9   7      270.77      270.54     50.29 o 
  -7   9   7       49.82       33.84     25.94 o 
  -6   9   7       52.08       55.60     15.11 o 
  -5   9   7       34.44       28.18     13.38 o 
  -4   9   7       94.78      101.32     21.85 o 
  -3   9   7     3027.83     3056.59    103.48 o 
  -2   9   7      818.42      837.71     34.87 o 
  -1   9   7      368.01      403.76     26.77 o 
   0   9   7      913.92      897.24     39.51 o 
   1   9   7      466.51      444.89     26.18 o 
   2   9   7      257.10      218.79     28.33 o 
   3   9   7        2.22       -0.61      6.95 o 
   4   9   7      722.26      721.87     41.14 o 
   5   9   7       97.61       71.19     14.98 o 
   6   9   7        1.10       -8.62      9.82 o 
   7   9   7      628.27      567.52     63.00 o 
   8   9   7      132.49      147.58     34.06 o 
   9   9   7      235.09      232.77     47.41 o 
  10   9   7        0.40      -13.20     45.33 o 
  11   9   7        6.32       57.10     29.64 o 
  12   9   7       41.97       67.84     33.05 o 
  13   9   7      148.71      428.48     74.86 o 
 -11  10   7      795.73      858.74     93.36 o 
 -10  10   7      187.01      250.48     51.82 o 
  -9  10   7      696.54      829.78     87.67 o 
  -8  10   7        0.18       20.78     37.29 o 
  -7  10   7      118.86      150.00     35.94 o 
  -6  10   7      158.43      112.90     30.74 o 
  -5  10   7       17.28       19.04     14.14 o 
  -4  10   7       82.20       86.90     28.49 o 
  -3  10   7      220.88      218.00     43.05 o 
  -2  10   7       56.41       49.83     14.32 o 
  -1  10   7      133.78      161.74     25.95 o 
   0  10   7      498.79      516.53     32.83 o 
   1  10   7       16.28        1.86     12.03 o 
   2  10   7       35.19        9.74      8.83 o 
   3  10   7      508.70      506.26     40.75 o 
   4  10   7      283.99      325.29     46.29 o 
   5  10   7        1.29      -22.70     22.70 o 
   6  10   7       18.25       22.18     57.16 o 
   7  10   7        4.99       -4.57     23.86 o 
   8  10   7        1.28      -15.09     16.24 o 
   9  10   7       62.71      244.12    185.91 o 
  10  10   7       41.51       30.27     74.53 o 
  11  10   7      109.81      127.58     44.61 o 
  -8  11   7      623.98      669.80     78.39 o 
  -7  11   7      555.45      585.05     56.23 o 
  -6  11   7       10.11       38.71     18.91 o 
  -5  11   7      391.88      409.94     65.68 o 
  -4  11   7       79.50       94.12     26.45 o 
  -3  11   7      436.04      506.53     49.27 o 
  -2  11   7      510.62      505.48     54.56 o 
  -1  11   7       26.34        9.53     16.82 o 
   0  11   7      369.68      333.40     74.64 o 
   1  11   7       15.03       55.52     18.17 o 
   2  11   7      148.59      136.03     43.25 o 
   3  11   7      192.58      132.61     45.88 o 
   4  11   7        0.27      -20.48     20.48 o 
   5  11   7      928.57      995.82     83.17 o 
   6  11   7      603.81      532.94     68.17 o 
   7  11   7      261.09      337.55     53.24 o 
   8  11   7       20.81       38.01     44.30 o 
  -3  12   7       25.02       12.71     30.49 o 
  -2  12   7      601.69      643.48     96.20 o 
  -1  12   7      176.54      160.51     46.08 o 
   0  12   7        4.55       12.31     22.92 o 
   1  12   7       22.21        4.57     19.20 o 
   2  12   7      101.85      139.33     49.60 o 
   3  12   7      602.52      741.21    108.56 o 
 -19   0   8      166.55      189.43     56.06 o 
 -18   0   8     2354.28     2462.48    136.90 o 
 -17   0   8     1196.02     1356.73    136.69 o 
 -16   0   8     1162.96     1263.63    112.95 o 
 -15   0   8       33.71        6.80     40.62 o 
 -14   0   8     3799.17     3758.18    145.13 o 
 -13   0   8       28.17       23.13     18.51 o 
 -12   0   8     3047.96     3028.72     94.53 o 
 -11   0   8      370.72      371.90     27.92 o 
 -10   0   8      267.91      277.48     25.64 o 
  -9   0   8      969.44      905.59     46.07 o 
  -8   0   8      850.41      815.83     63.81 o 
  -7   0   8     1338.97     1219.20     41.03 o 
  -6   0   8       85.77       96.83     11.43 o 
  -5   0   8     3884.73     3574.62     63.25 o 
  -4   0   8     1621.46     1389.49     37.59 o 
  -3   0   8      598.84      523.06     25.16 o 
  -2   0   8     9399.36    10273.75    131.77 o 
  -1   0   8    62647.54    60356.91    303.63 o 
   0   0   8    29155.87    30661.06   1071.90 o 
   1   0   8    58057.17    54290.77    387.10 o 
   2   0   8      270.18      334.97     33.10 o 
   3   0   8     2310.21     2220.60     89.49 o 
   4   0   8     6124.70     5802.10    155.21 o 
   5   0   8      713.93      613.76     54.72 o 
   6   0   8      985.26     1206.36     57.17 o 
   7   0   8     3782.78     3659.09    146.63 o 
   8   0   8       50.14       27.07     14.23 o 
   9   0   8       50.90       27.97     11.02 o 
  10   0   8      208.49      178.05     40.45 o 
  11   0   8     3019.18     3211.57    112.37 o 
  12   0   8      216.54      155.92     26.13 o 
  13   0   8      383.97      362.60     41.73 o 
  14   0   8       21.94        6.83     13.58 o 
  15   0   8     2152.47     2225.43    297.37 o 
  16   0   8     1002.60     1036.22     79.61 o 
  17   0   8      304.25      276.62     45.68 o 
  18   0   8      978.25     1335.42    150.70 o 
  19   0   8      883.50      969.94    131.14 o 
 -19   1   8       21.67       64.19     24.80 o 
 -18   1   8       24.39       42.54     18.92 o 
 -17   1   8      455.60      532.91     44.76 o 
 -16   1   8       18.46       24.48     14.90 o 
 -15   1   8      141.87      140.71     22.61 o 
 -14   1   8     1801.11     1811.40     71.51 o 
 -13   1   8     2705.16     2643.59     71.34 o 
 -12   1   8     2761.42     2873.60     64.26 o 
 -11   1   8      340.25      390.33     23.18 o 
 -10   1   8      885.61      850.78     30.12 o 
  -9   1   8     1489.25     1375.45     57.77 o 
  -8   1   8      154.71      141.56     13.20 o 
  -7   1   8       77.95      113.48      9.22 o 
  -6   1   8     1214.39     1296.77     28.58 o 
  -5   1   8      940.24      807.83     22.60 o 
  -4   1   8      197.39      181.08     11.30 o 
  -3   1   8     1589.44     1622.40     47.73 o 
  -2   1   8    22130.41    20885.70    117.28 o 
  -1   1   8     5920.86     5609.64     62.26 o 
   0   1   8     1693.33     1726.26     44.16 o 
   1   1   8       12.46       15.70      5.98 o 
   2   1   8      315.37      275.85     17.61 o 
   3   1   8     4905.33     4955.18     94.45 o 
   4   1   8    22841.90    21725.71    213.27 o 
   5   1   8        9.41       37.50      7.80 o 
   6   1   8     2164.89     2138.23     61.60 o 
   7   1   8     4319.72     4210.69     91.92 o 
   8   1   8       76.18      132.16     20.78 o 
   9   1   8     1602.55     1518.49     75.87 o 
  10   1   8     2787.95     2910.23     71.80 o 
  11   1   8       17.69       36.26     10.52 o 
  12   1   8      129.20      144.91     18.29 o 
  13   1   8     2942.65     2877.06     82.12 o 
  14   1   8      697.85      683.67     41.95 o 
  15   1   8        2.19       -8.44     12.11 o 
  16   1   8      190.06      165.34     23.57 o 
  17   1   8      109.91      138.61     27.97 o 
  18   1   8        9.47       14.98     15.60 o 
  19   1   8      350.97      375.54     59.96 o 
 -19   2   8      506.87      513.93     70.65 o 
 -18   2   8      562.92      498.68     53.11 o 
 -17   2   8        1.70       -8.16     23.73 o 
 -16   2   8       59.40       47.46     14.23 o 
 -15   2   8      210.84      227.10     27.46 o 
 -14   2   8      169.25      207.61     25.50 o 
 -13   2   8     2815.67     2694.20     62.54 o 
 -12   2   8       12.04       11.69      8.05 o 
 -11   2   8     1178.32     1125.85     41.71 o 
 -10   2   8       76.76       87.65     10.07 o 
  -9   2   8       66.83       80.54      8.28 o 
  -8   2   8      977.53     1193.90     31.33 o 
  -7   2   8     3887.18     4011.30     63.40 o 
  -6   2   8     1311.83     1486.59     33.83 o 
  -5   2   8      713.25      792.49     26.30 o 
  -4   2   8       69.29      103.42     10.81 o 
  -3   2   8     2152.18     2085.25     35.79 o 
  -2   2   8     1681.55     1795.85     39.91 o 
  -1   2   8     2706.68     2774.10     41.35 o 
   0   2   8     2829.67     2807.98     36.45 o 
   1   2   8      315.12      350.93     13.80 o 
   2   2   8     1761.36     1965.11     32.18 o 
   3   2   8        0.49        4.70      5.16 o 
   4   2   8     1148.17     1143.42     29.50 o 
   5   2   8      487.60      510.67     20.40 o 
   6   2   8     1281.85     1329.37     49.28 o 
   7   2   8     1424.25     1370.82     94.15 o 
   8   2   8      476.49      434.88     31.30 o 
   9   2   8     2379.38     2290.28     63.50 o 
  10   2   8      248.69      257.85     20.40 o 
  11   2   8     1916.65     1835.00     57.49 o 
  12   2   8       71.94       63.67     20.21 o 
  13   2   8     1095.71     1079.77     48.65 o 
  14   2   8      337.63      330.42     28.25 o 
  15   2   8     1231.54     1201.67     55.47 o 
  16   2   8      480.52      498.35     48.97 o 
  17   2   8        0.77        1.50     19.15 o 
  18   2   8       23.02       11.62     19.02 o 
 -18   3   8      215.92      178.42     55.85 o 
 -17   3   8      103.52       83.46     22.95 o 
 -16   3   8     1452.17     1550.73     83.14 o 
 -15   3   8      198.32      230.88     26.13 o 
 -14   3   8      341.08      325.50     37.97 o 
 -13   3   8      218.30      190.86     17.83 o 
 -12   3   8        9.74        7.36      6.62 o 
 -11   3   8     1409.66     1354.44     38.79 o 
 -10   3   8      112.33      140.39     12.35 o 
  -9   3   8       58.14       33.27      6.29 o 
  -8   3   8      561.97      554.00     20.41 o 
  -7   3   8      184.27      170.21     12.26 o 
  -6   3   8     1242.25     1256.60     37.19 o 
  -5   3   8     6312.81     6896.92     82.44 o 
  -4   3   8       18.64       14.64      5.00 o 
  -3   3   8      563.52      553.49     18.57 o 
  -2   3   8       29.79       29.70      4.97 o 
  -1   3   8        0.07       13.97      3.06 o 
   0   3   8     2552.84     2798.82     37.35 o 
   1   3   8       45.18       65.27      6.81 o 
   2   3   8     3379.95     3370.41     44.36 o 
   3   3   8     5330.97     5556.17     56.39 o 
   4   3   8      155.93      176.61     12.02 o 
   5   3   8     1198.45     1398.16     32.66 o 
   6   3   8     2171.96     2162.48     40.77 o 
   7   3   8       71.55       70.53      8.73 o 
   8   3   8     1400.72     1463.61     28.71 o 
   9   3   8      142.44      194.24     19.17 o 
  10   3   8      333.17      319.51     19.78 o 
  11   3   8     1843.64     1720.02     49.01 o 
  12   3   8      701.68      748.44     35.30 o 
  13   3   8      699.79      646.19     33.91 o 
  14   3   8      378.15      392.09     27.53 o 
  15   3   8      172.71      199.20     30.78 o 
  16   3   8      526.41      511.40     50.26 o 
  17   3   8       57.71       55.85     22.38 o 
  18   3   8      219.99      239.81     37.19 o 
 -18   4   8        2.16       31.65     20.98 o 
 -17   4   8       76.93       14.79     21.26 o 
 -16   4   8       77.63       64.06     40.07 o 
 -15   4   8      156.49      176.34     29.71 o 
 -14   4   8     1957.04     1896.08     82.55 o 
 -13   4   8      201.58      265.79     25.04 o 
 -12   4   8     2614.68     2601.72     67.32 o 
 -11   4   8      687.24      631.41     27.05 o 
 -10   4   8      116.39      132.14     12.33 o 
  -9   4   8      462.46      456.09     21.42 o 
  -8   4   8      139.59      150.27     11.62 o 
  -7   4   8     2440.42     2391.80     41.92 o 
  -6   4   8      484.98      458.02     16.02 o 
  -5   4   8     1112.64      960.98     17.56 o 
  -4   4   8       43.39       41.70     11.19 o 
  -3   4   8      118.94      110.12     12.81 o 
  -2   4   8        8.27        5.43      4.24 o 
  -1   4   8     1035.22      939.26     21.09 o 
   0   4   8     2923.85     2955.09     42.20 o 
   1   4   8     6702.65     6861.33     66.11 o 
   2   4   8    13236.43    13638.18     87.51 o 
   3   4   8     2185.21     2191.52     56.95 o 
   4   4   8    12300.75    12830.44     87.31 o 
   5   4   8     2720.87     2795.44     45.05 o 
   6   4   8     1213.11     1352.78     44.79 o 
   7   4   8      146.06      114.96     13.73 o 
   8   4   8     1101.28     1305.43     52.93 o 
   9   4   8     1382.79     1292.21     55.42 o 
  10   4   8       93.86      111.75     18.83 o 
  11   4   8     1802.36     1563.28     70.74 o 
  12   4   8     1182.37     1214.52     64.58 o 
  13   4   8      565.43      509.89     43.84 o 
  14   4   8      169.78      192.12     30.84 o 
  15   4   8       78.00      127.63     25.98 o 
  16   4   8     1657.27     1669.74     90.60 o 
  17   4   8       24.22      -11.38     20.61 o 
  18   4   8     1245.45     1378.35    116.14 o 
 -17   5   8     1657.68     1967.00    141.78 o 
 -16   5   8      685.61      699.26     83.26 o 
 -15   5   8      122.51       86.51     37.86 o 
 -14   5   8      367.55      426.14     60.67 o 
 -13   5   8      347.84      240.24     44.84 o 
 -12   5   8     3545.23     3346.33    156.09 o 
 -11   5   8       49.61       51.04      8.98 o 
 -10   5   8     1268.55     1143.99     40.00 o 
  -9   5   8       64.93       47.19     16.22 o 
  -8   5   8     2713.99     2803.62     56.60 o 
  -7   5   8      235.44      233.79     11.50 o 
  -6   5   8       77.18       73.14     14.20 o 
  -5   5   8     2912.35     2846.13    100.55 o 
  -4   5   8     1989.90     1995.33     70.54 o 
  -3   5   8     7245.61     6979.41     77.58 o 
  -2   5   8     2136.31     2238.35     48.59 o 
  -1   5   8      609.52      535.36     16.42 o 
   0   5   8     4320.97     4612.27     55.51 o 
   1   5   8       82.99       94.48      8.70 o 
   2   5   8       77.35      110.13      9.30 o 
   3   5   8       23.97       45.91      6.58 o 
   4   5   8      787.02      674.94     22.64 o 
   5   5   8      199.97      244.01     14.59 o 
   6   5   8    11170.70    11576.27    133.47 o 
   7   5   8     4188.30     4471.00    161.20 o 
   8   5   8      849.75      795.29     73.17 o 
   9   5   8     1231.27     1118.84     54.14 o 
  10   5   8      272.17      271.28     28.69 o 
  11   5   8      103.96      124.25     26.54 o 
  12   5   8       72.32       56.26     15.43 o 
  13   5   8     1066.33     1145.13     65.15 o 
  14   5   8       88.08       47.21     18.10 o 
  15   5   8      260.55      318.41     56.00 o 
  16   5   8      460.55      502.73     71.96 o 
  17   5   8       69.45      112.99     57.95 o 
 -16   6   8      163.24      182.50     47.59 o 
 -15   6   8       33.39       -8.06     25.86 o 
 -14   6   8      853.08      928.45    103.50 o 
 -13   6   8      414.50      353.62     55.24 o 
 -12   6   8       71.13       93.74     30.60 o 
 -11   6   8        0.47      -12.81     20.77 o 
 -10   6   8        1.90       -2.06      7.32 o 
  -9   6   8       10.52        4.41      7.24 o 
  -8   6   8        5.46       10.51     10.08 o 
  -7   6   8      112.68      124.67     18.67 o 
  -6   6   8      586.61      570.67     38.24 o 
  -5   6   8      647.37      666.56     86.02 o 
  -4   6   8       19.27       35.85     14.02 o 
  -3   6   8      101.20       85.34      8.95 o 
  -2   6   8        4.13        0.20      4.82 o 
  -1   6   8       60.00       46.44      7.27 o 
   0   6   8     1678.86     1877.68     40.10 o 
   1   6   8      433.29      470.24     21.12 o 
   2   6   8        4.90       14.14      5.09 o 
   3   6   8      723.29      684.60     26.04 o 
   4   6   8       79.90       96.05      9.55 o 
   5   6   8        7.96       13.79      4.49 o 
   6   6   8      920.72      906.11     32.07 o 
   7   6   8     5479.30     5696.50    143.73 o 
   8   6   8     1689.32     1515.56     78.40 o 
   9   6   8     2442.69     2521.40     67.95 o 
  10   6   8      946.36      915.24     66.12 o 
  11   6   8      174.32      153.57     22.34 o 
  12   6   8      562.19      501.51     40.64 o 
  13   6   8      118.65       89.05     37.62 o 
  14   6   8      336.75      385.89     60.49 o 
  15   6   8       37.98       33.33     22.69 o 
  16   6   8       61.35       11.95     30.88 o 
 -15   7   8      181.05      273.54     56.38 o 
 -14   7   8       66.62       74.02     28.45 o 
 -13   7   8       90.91      -31.02     31.02 o 
 -12   7   8      102.93       71.24     29.81 o 
 -11   7   8       42.93       60.67     49.20 o 
 -10   7   8       10.59        0.39     21.97 o 
  -9   7   8      208.82      182.97     52.87 o 
  -8   7   8      473.13      511.40     36.32 o 
  -7   7   8       93.11       84.71     16.35 o 
  -6   7   8      900.98      833.79     47.51 o 
  -5   7   8      679.59      656.23     59.26 o 
  -4   7   8      202.67      170.96     35.70 o 
  -3   7   8      293.78      284.59     16.47 o 
  -2   7   8      208.00      189.01     14.86 o 
  -1   7   8        6.03       12.80      5.24 o 
   0   7   8       46.49       59.77      8.26 o 
   1   7   8      966.78      929.00     31.29 o 
   2   7   8       57.73       71.93      9.54 o 
   3   7   8       60.90       78.46      9.59 o 
   4   7   8       85.62       83.37     10.12 o 
   5   7   8        4.73        5.69      6.18 o 
   6   7   8      478.05      403.23     18.13 o 
   7   7   8      392.89      376.91     27.28 o 
   8   7   8      382.39      372.55     20.10 o 
   9   7   8       36.64       32.07     11.72 o 
  10   7   8       21.79       32.84     12.64 o 
  11   7   8       38.36       59.22     41.21 o 
  12   7   8       14.75      117.63    102.56 o 
  13   7   8      482.54      439.27     63.40 o 
  14   7   8      147.52      152.72     58.75 o 
  15   7   8        0.16        4.62     42.46 o 
 -14   8   8        0.71       57.85     38.67 o 
 -13   8   8      997.14     1057.26    102.27 o 
 -12   8   8       30.61       66.28     29.27 o 
 -11   8   8      142.84      139.98     39.99 o 
 -10   8   8      168.16      193.50     42.30 o 
  -9   8   8        7.90        4.06     21.06 o 
  -8   8   8      672.24      550.01     63.52 o 
  -7   8   8      911.01      926.85     78.74 o 
  -6   8   8       56.04       88.13     18.15 o 
  -5   8   8     3299.21     3451.61    141.45 o 
  -4   8   8      964.52      916.93     71.94 o 
  -3   8   8     1288.92     1215.13     63.09 o 
  -2   8   8      320.74      335.44     20.27 o 
  -1   8   8       27.68       31.40      9.40 o 
   0   8   8      911.86      866.28     29.39 o 
   1   8   8      107.77      111.51     11.89 o 
   2   8   8     1465.37     1348.56     39.93 o 
   3   8   8      466.39      543.81     25.60 o 
   4   8   8      281.78      272.43     17.38 o 
   5   8   8      470.54      512.05     23.56 o 
   6   8   8       72.25       70.38      9.29 o 
   7   8   8      634.22      547.62     40.89 o 
   8   8   8      247.81      247.84     28.68 o 
   9   8   8     1364.18     1405.52    102.02 o 
  10   8   8       77.39      182.71     74.67 o 
  11   8   8       93.25       83.39     45.95 o 
  12   8   8       38.45       35.06     26.98 o 
  13   8   8      213.90      244.33     54.03 o 
  14   8   8      250.52      442.09    146.57 o 
 -13   9   8      182.19      302.04     56.37 o 
 -12   9   8      259.68      326.76     67.47 o 
 -11   9   8      310.11      327.83     57.46 o 
 -10   9   8      168.61      209.69     52.91 o 
  -9   9   8      567.56      600.08     94.19 o 
  -8   9   8       44.46       34.82     21.56 o 
  -7   9   8        8.33       -1.63     18.34 o 
  -6   9   8        3.70      -14.69     20.46 o 
  -5   9   8        3.25      -20.52     20.52 o 
  -4   9   8      274.44      264.82     44.52 o 
  -3   9   8     2372.79     2463.20     94.54 o 
  -2   9   8      663.38      773.15     34.33 o 
  -1   9   8      989.77     1074.30     53.91 o 
   0   9   8      669.18      703.40     27.24 o 
   1   9   8        7.26        4.16      7.11 o 
   2   9   8      886.57      790.48     44.47 o 
   3   9   8       41.25       28.93      9.47 o 
   4   9   8     1052.81     1065.54     45.24 o 
   5   9   8        5.37        2.96      7.64 o 
   6   9   8      137.82      168.13     23.71 o 
   7   9   8     1545.88     1466.83    102.14 o 
   8   9   8        1.34        5.36     16.26 o 
   9   9   8      409.73      392.03     59.38 o 
  10   9   8      237.51      281.85     51.46 o 
  11   9   8       58.82       30.80     27.74 o 
  12   9   8       33.79       68.03     31.29 o 
 -11  10   8        2.73      -13.24     36.08 o 
 -10  10   8      306.86      317.18     57.20 o 
  -9  10   8      785.94      900.35     90.45 o 
  -8  10   8     1362.72     1422.11    109.32 o 
  -7  10   8     2603.08     2847.45    151.27 o 
  -6  10   8       45.86       48.51     16.10 o 
  -5  10   8       14.96       -1.78     13.44 o 
  -4  10   8       12.49       19.28     10.41 o 
  -3  10   8      197.12      187.53     23.53 o 
  -2  10   8     1027.47      908.59     59.18 o 
  -1  10   8     2451.26     2445.08     91.62 o 
   0  10   8       29.52       30.16     11.73 o 
   1  10   8      459.89      502.21     59.92 o 
   2  10   8      251.60      253.02     23.60 o 
   3  10   8       19.44       24.17     11.98 o 
   4  10   8      230.11      327.31     76.24 o 
   5  10   8      114.90       85.65     25.93 o 
   6  10   8       13.91      -13.99     24.72 o 
   7  10   8       54.92       29.92     24.85 o 
   8  10   8      128.60      117.33     50.23 o 
   9  10   8     1703.71     1912.89    127.79 o 
  10  10   8      139.31      193.47     51.21 o 
  -8  11   8      269.09      405.16     73.77 o 
  -7  11   8      147.62      132.31     31.20 o 
  -6  11   8        0.51      -27.25     27.25 o 
  -5  11   8      363.20      344.20     41.53 o 
  -4  11   8      255.07      246.00     32.85 o 
  -3  11   8       38.81       61.94     18.13 o 
  -2  11   8       36.03      -12.37     20.52 o 
  -1  11   8     1095.75     1325.08    108.89 o 
   0  11   8     1252.80     1136.96     84.00 o 
   1  11   8      167.92      107.87     27.90 o 
   2  11   8       50.30       41.65     25.71 o 
   3  11   8      396.32      325.93     67.40 o 
   4  11   8       21.88       57.95     20.42 o 
   5  11   8      187.74      110.60     28.15 o 
   6  11   8      552.08      529.14     67.70 o 
   7  11   8      268.86      474.26     65.22 o 
   8  11   8      349.81      326.00     53.59 o 
  -3  12   8       67.91       57.44     41.91 o 
  -2  12   8        4.19      -29.60     29.60 o 
  -1  12   8       89.41      146.77     44.61 o 
   0  12   8       24.49      -30.56     30.56 o 
   1  12   8        4.10      -22.61     27.38 o 
   2  12   8       29.07        4.13     24.97 o 
 -19   1   9      386.80      443.44     51.82 o 
 -18   1   9      262.77      350.33     43.29 o 
 -17   1   9      139.77      117.51     23.02 o 
 -16   1   9      328.23      298.33     32.78 o 
 -15   1   9     1509.30     1526.31     68.04 o 
 -14   1   9      667.88      703.25     45.67 o 
 -13   1   9     2919.73     2895.40     75.27 o 
 -12   1   9     3955.61     4032.70     76.88 o 
 -11   1   9      135.73      143.19     14.33 o 
 -10   1   9        1.04       -5.48      7.29 o 
  -9   1   9     4757.25     4823.52     75.12 o 
  -8   1   9     1131.67     1137.44     31.97 o 
  -7   1   9     2356.92     2651.16     46.56 o 
  -6   1   9     4779.13     4968.44     56.72 o 
  -5   1   9      231.89      191.40     11.54 o 
  -4   1   9     1531.91     1578.34     37.11 o 
  -3   1   9        9.19        8.44      4.58 o 
  -2   1   9      581.89      509.42     34.74 o 
  -1   1   9     4951.54     5221.42     77.42 o 
   0   1   9      382.27      341.06     17.08 o 
   1   1   9     4802.05     4681.47     54.38 o 
   2   1   9     3342.78     3691.77     71.31 o 
   3   1   9       35.37       34.69      7.88 o 
   4   1   9     4659.38     4552.01    100.52 o 
   5   1   9       26.67       14.96      9.86 o 
   6   1   9       17.33       22.23      8.60 o 
   7   1   9     1517.19     1654.51     73.65 o 
   8   1   9       64.98       55.43     18.08 o 
   9   1   9     2979.72     2991.42     86.18 o 
  10   1   9     1377.98     1280.66     74.58 o 
  11   1   9      199.11      224.27     25.21 o 
  12   1   9      640.44      654.85     54.96 o 
  13   1   9      677.61      728.93     41.50 o 
  14   1   9        1.96       10.62      9.28 o 
  15   1   9       58.32       46.69     18.02 o 
  16   1   9      359.86      402.17     37.15 o 
  17   1   9       51.28       44.61     15.27 o 
  18   1   9        2.63       -7.04     18.22 o 
  19   1   9        5.89       -9.14     21.73 o 
 -19   2   9       13.23      -24.90     24.90 o 
 -18   2   9      364.76      355.18     43.87 o 
 -17   2   9     1499.35     1843.44     94.74 o 
 -16   2   9      333.94      296.11     31.62 o 
 -15   2   9      122.96      122.76     21.14 o 
 -14   2   9      183.70      179.22     20.08 o 
 -13   2   9       24.31        4.93      7.31 o 
 -12   2   9       25.41       23.38     17.40 o 
 -11   2   9      577.57      492.64     36.34 o 
 -10   2   9     1516.37     1426.30     45.70 o 
  -9   2   9       74.03       54.90      8.55 o 
  -8   2   9     2075.16     1949.63     40.90 o 
  -7   2   9      264.23      367.29     17.23 o 
  -6   2   9    18105.90    18718.15    120.97 o 
  -5   2   9      688.20      540.94     22.67 o 
  -4   2   9     3337.82     3476.64     60.57 o 
  -3   2   9     3077.41     3277.57     49.00 o 
  -2   2   9     3443.68     3176.24     41.69 o 
  -1   2   9     1937.66     1834.97     33.65 o 
   0   2   9      817.79      870.39     23.25 o 
   1   2   9     1320.49     1221.07     28.32 o 
   2   2   9    22457.40    22336.36    135.29 o 
   3   2   9    12953.11    13127.18     99.42 o 
   4   2   9      162.84      230.02     14.27 o 
   5   2   9      148.96      154.36     18.20 o 
   6   2   9     2641.95     2741.84     71.60 o 
   7   2   9     1028.47      884.42     54.67 o 
   8   2   9      531.59      484.39     32.90 o 
   9   2   9       29.15       42.48     14.34 o 
  10   2   9     3231.93     3198.57     71.82 o 
  11   2   9       23.68        7.11      7.09 o 
  12   2   9       72.62      105.52     16.33 o 
  13   2   9      301.96      317.32     27.00 o 
  14   2   9      310.49      256.14     24.66 o 
  15   2   9       18.79       30.63     11.66 o 
  16   2   9      576.19      621.34     54.73 o 
  17   2   9      588.19      714.00     61.22 o 
  18   2   9      332.85      324.80     49.88 o 
 -18   3   9      118.49      155.55     38.87 o 
 -17   3   9        3.02       29.51     17.17 o 
 -16   3   9      327.18      326.34     38.62 o 
 -15   3   9      343.94      407.47     34.70 o 
 -14   3   9     2518.55     2638.12    109.03 o 
 -13   3   9      756.98      749.67     36.00 o 
 -12   3   9     1647.10     1695.38     51.81 o 
 -11   3   9      248.92      213.85     18.23 o 
 -10   3   9     2591.64     2495.19     51.59 o 
  -9   3   9      431.62      485.96     22.15 o 
  -8   3   9      493.59      539.66     20.71 o 
  -7   3   9       67.03       40.25      9.30 o 
  -6   3   9       18.39        9.64      5.73 o 
  -5   3   9     3293.29     3361.60     60.16 o 
  -4   3   9     3450.25     3373.68     47.39 o 
  -3   3   9      170.81      163.98     11.42 o 
  -2   3   9     2302.67     2500.23     37.06 o 
  -1   3   9        6.74        5.68      3.62 o 
   0   3   9      185.49      240.74     11.64 o 
   1   3   9     2349.57     2345.23     34.83 o 
   2   3   9       44.87       50.07      7.35 o 
   3   3   9     3399.08     3503.28     47.32 o 
   4   3   9    10380.44    10189.38     91.43 o 
   5   3   9     2247.94     2318.82     44.23 o 
   6   3   9      598.10      697.50     24.87 o 
   7   3   9     1274.81     1418.68     39.91 o 
   8   3   9        0.01        0.26      4.57 o 
   9   3   9        1.39       56.24      7.96 o 
  10   3   9     2942.73     2993.57     50.45 o 
  11   3   9       39.17       27.51      8.32 o 
  12   3   9     5910.29     5867.09     97.82 o 
  13   3   9       81.20       85.93     19.38 o 
  14   3   9       57.28       43.14     10.49 o 
  15   3   9       11.58       13.39     15.64 o 
  16   3   9        2.78       20.03     19.42 o 
  17   3   9        8.57       11.19     17.85 o 
  18   3   9        8.57       25.48     16.94 o 
 -18   4   9       98.41      149.98     43.43 o 
 -17   4   9      315.95      364.73     59.33 o 
 -16   4   9       11.56       21.82     25.52 o 
 -15   4   9      932.07      979.07     63.71 o 
 -14   4   9      373.28      380.48     37.33 o 
 -13   4   9       74.52       38.77     10.47 o 
 -12   4   9      240.02      258.91     20.33 o 
 -11   4   9      391.75      426.96     23.20 o 
 -10   4   9     3126.43     2897.32     57.48 o 
  -9   4   9      555.75      511.20     26.46 o 
  -8   4   9      978.50      831.20     32.43 o 
  -7   4   9     3298.28     3564.20     63.12 o 
  -6   4   9     1562.63     1555.85     35.39 o 
  -5   4   9     1812.03     1860.54     31.01 o 
  -4   4   9     3817.94     4034.45     56.93 o 
  -3   4   9     1699.12     1855.63     62.47 o 
  -2   4   9       64.85       90.18     11.61 o 
  -1   4   9     2260.23     2069.37     38.90 o 
   0   4   9     1654.05     1701.03     32.98 o 
   1   4   9     3035.16     2890.40     41.56 o 
   2   4   9       76.50       58.64      8.90 o 
   3   4   9      804.51      703.14     22.40 o 
   4   4   9     6222.60     6218.74     64.07 o 
   5   4   9       71.65      108.71     10.07 o 
   6   4   9       44.22       40.70      5.96 o 
   7   4   9      774.30      683.22     41.12 o 
   8   4   9       65.01       76.30     24.55 o 
   9   4   9      486.77      395.71     31.72 o 
  10   4   9     2505.18     2506.20     81.18 o 
  11   4   9      432.97      482.59     39.76 o 
  12   4   9      294.35      320.66     34.05 o 
  13   4   9      130.05       94.80     20.31 o 
  14   4   9        0.93      -13.64     13.64 o 
  15   4   9      178.12      194.59     31.65 o 
  16   4   9      292.49      300.91     38.49 o 
  17   4   9        6.89       11.64     19.74 o 
  18   4   9      360.26      543.28     93.80 o 
 -17   5   9       29.24      114.64     58.24 o 
 -16   5   9       82.62       60.16     31.35 o 
 -15   5   9      135.44      129.77     36.98 o 
 -14   5   9      179.66      201.12     44.22 o 
 -13   5   9      322.55      236.11     86.29 o 
 -12   5   9     1457.19     1277.42     98.98 o 
 -11   5   9       62.33       69.90     10.49 o 
 -10   5   9      135.41      183.15     16.68 o 
  -9   5   9       66.27       30.73     14.93 o 
  -8   5   9      602.37      649.08     27.68 o 
  -7   5   9      319.56      288.13     12.88 o 
  -6   5   9     1165.45     1227.09     54.78 o 
  -5   5   9       70.26      105.60     13.16 o 
  -4   5   9      868.08      760.25     33.88 o 
  -3   5   9      813.98      875.71     29.97 o 
  -2   5   9     3510.12     3475.13     60.06 o 
  -1   5   9      573.98      603.30     18.26 o 
   0   5   9      149.95      177.85     11.63 o 
   1   5   9      902.25      850.37     25.45 o 
   2   5   9      389.05      387.75     17.36 o 
   3   5   9     3675.91     3929.37     50.81 o 
   4   5   9        0.66        7.14      4.44 o 
   5   5   9      298.15      285.18     28.15 o 
   6   5   9      122.03      198.17     18.91 o 
   7   5   9     1806.42     1945.19     84.69 o 
   8   5   9      531.04      601.19     53.09 o 
   9   5   9     8812.97     8686.67    144.91 o 
  10   5   9        0.38       -7.18      7.27 o 
  11   5   9      647.25      594.98     43.93 o 
  12   5   9       10.32        6.20     12.28 o 
  13   5   9       55.65       51.82     17.59 o 
  14   5   9       99.53       49.77     17.73 o 
  15   5   9      150.32       90.13     58.60 o 
  16   5   9      256.28      166.26     46.03 o 
  17   5   9       64.48       73.35     33.27 o 
 -16   6   9       27.63       35.06     36.77 o 
 -15   6   9      374.42      366.59     62.33 o 
 -14   6   9      490.09      568.45     73.51 o 
 -13   6   9        0.99       34.71     46.06 o 
 -12   6   9      615.44      574.24     67.52 o 
 -11   6   9      713.84      587.55     66.58 o 
 -10   6   9      105.74       90.35     11.73 o 
  -9   6   9      195.93      190.89     27.00 o 
  -8   6   9      806.97      900.99     49.00 o 
  -7   6   9        1.32        3.74     16.66 o 
  -6   6   9     1676.07     1608.63     64.40 o 
  -5   6   9        3.32       -0.53     12.00 o 
  -4   6   9     1220.64     1146.57     56.66 o 
  -3   6   9       83.26      122.68     22.03 o 
  -2   6   9      495.67      459.35     22.58 o 
  -1   6   9     1266.76     1248.02     28.72 o 
   0   6   9      992.13     1079.80     30.85 o 
   1   6   9      505.33      474.08     21.63 o 
   2   6   9       57.45       55.50      8.05 o 
   3   6   9      436.18      381.85     19.75 o 
   4   6   9        3.81        7.53      5.28 o 
   5   6   9      183.87      175.43     12.30 o 
   6   6   9      156.36      299.42     23.23 o 
   7   6   9     4165.40     4428.65    130.15 o 
   8   6   9      501.25      486.13     45.52 o 
   9   6   9       82.22       77.60     13.82 o 
  10   6   9      264.85      322.39     26.19 o 
  11   6   9      594.14      571.98     42.44 o 
  12   6   9      107.79      118.38     20.72 o 
  13   6   9      457.95      517.55     67.39 o 
  14   6   9        3.43      -17.14     19.11 o 
  15   6   9       30.74        3.66     21.17 o 
  16   6   9       34.21       36.95     27.70 o 
 -15   7   9       97.98       76.73     69.47 o 
 -14   7   9       19.31       25.21     29.80 o 
 -13   7   9     1087.66     1256.32    107.35 o 
 -12   7   9     1217.40     1223.86    104.51 o 
 -11   7   9      958.92      960.10     88.26 o 
 -10   7   9        1.33      -21.79     23.02 o 
  -9   7   9      393.60      318.77     48.07 o 
  -8   7   9      242.41      223.16     41.79 o 
  -7   7   9      906.92      887.78     50.40 o 
  -6   7   9      527.13      479.97     38.21 o 
  -5   7   9     1733.57     1702.30     96.62 o 
  -4   7   9     1362.37     1319.18     97.34 o 
  -3   7   9     3009.35     2905.39     50.22 o 
  -2   7   9      996.68      985.25     34.30 o 
  -1   7   9      114.93       87.77      6.70 o 
   0   7   9      190.54      204.17     13.91 o 
   1   7   9     3657.98     3481.04     61.23 o 
   2   7   9      192.20      174.89     14.31 o 
   3   7   9     2504.63     2436.57     52.39 o 
   4   7   9      450.55      420.71     21.90 o 
   5   7   9      155.80      183.06     14.75 o 
   6   7   9       16.78       19.68      8.94 o 
   7   7   9      340.61      310.41     24.43 o 
   8   7   9      302.16      303.37     52.40 o 
   9   7   9      218.70      196.39     18.91 o 
  10   7   9     1693.04     1751.21     67.15 o 
  11   7   9     1488.26     1401.38    105.22 o 
  12   7   9     1655.36     1835.59    124.14 o 
  13   7   9       38.17       15.51     23.03 o 
  14   7   9        6.14        9.12     39.35 o 
  15   7   9      569.22      550.57     74.43 o 
 -14   8   9      518.23      713.13     85.96 o 
 -13   8   9       99.34      160.09     54.33 o 
 -12   8   9        0.01      -27.76     27.76 o 
 -11   8   9      244.19      237.14     46.60 o 
 -10   8   9      522.59      521.30     67.79 o 
  -9   8   9      323.45      313.57     49.81 o 
  -8   8   9     2007.64     2099.82    123.58 o 
  -7   8   9      353.05      360.80     48.36 o 
  -6   8   9      464.38      445.90     37.86 o 
  -5   8   9      350.02      400.82     51.16 o 
  -4   8   9       66.93       44.31     27.32 o 
  -3   8   9     3416.82     3292.64    104.71 o 
  -2   8   9      252.49      302.62     21.74 o 
  -1   8   9     3286.52     3489.36     76.25 o 
   0   8   9      464.24      475.30     21.77 o 
   1   8   9      549.53      599.99     26.31 o 
   2   8   9      348.30      330.99     20.44 o 
   3   8   9      195.51      170.14     14.71 o 
   4   8   9      223.65      215.37     16.60 o 
   5   8   9      228.89      189.18     15.65 o 
   6   8   9      259.12      185.96     16.53 o 
   7   8   9        3.21       14.07     10.52 o 
   8   8   9      398.75      460.35     39.53 o 
   9   8   9        0.08       32.76     13.76 o 
  10   8   9      754.10      832.08     83.65 o 
  11   8   9       37.65        8.25     17.47 o 
  12   8   9       20.63       30.22     27.90 o 
  13   8   9       83.30      187.12     51.67 o 
  14   8   9       18.93      113.65     45.46 o 
 -12   9   9      966.62     1143.56    108.00 o 
 -11   9   9       65.52      136.32     44.48 o 
 -10   9   9       20.32      -24.81     26.35 o 
  -9   9   9        3.77       23.30     29.19 o 
  -8   9   9        0.33      -18.41     22.19 o 
  -7   9   9      217.66      206.05     42.66 o 
  -6   9   9      497.14      495.68     59.91 o 
  -5   9   9      759.85      688.97     53.93 o 
  -4   9   9      345.14      348.61     37.94 o 
  -3   9   9       38.80       23.99     13.57 o 
  -2   9   9     1800.83     1877.84     58.57 o 
  -1   9   9      275.34      280.39     25.72 o 
   0   9   9       46.63       51.33      8.57 o 
   1   9   9      724.08      704.31     35.95 o 
   2   9   9       15.22       20.91      9.54 o 
   3   9   9       39.58       24.28     10.34 o 
   4   9   9        0.72       -5.11      8.89 o 
   5   9   9      372.76      349.89     25.62 o 
   6   9   9      102.30       95.14     18.36 o 
   7   9   9       37.26       38.92     43.50 o 
   8   9   9        5.77        5.89     27.90 o 
   9   9   9      467.29      456.20     61.06 o 
  10   9   9      218.15      291.34     76.47 o 
  11   9   9        6.35      270.11     59.10 o 
  12   9   9       27.61      -15.74     22.25 o 
 -10  10   9        0.26       24.05     37.05 o 
  -9  10   9       42.01       42.46     31.40 o 
  -8  10   9      960.89     1003.03     95.34 o 
  -7  10   9      119.37      121.96     37.59 o 
  -6  10   9       90.91       65.82     19.96 o 
  -5  10   9       19.84        9.42     10.12 o 
  -4  10   9       52.53       16.56     17.20 o 
  -3  10   9      481.74      530.70     44.92 o 
  -2  10   9       80.71       83.65     19.41 o 
  -1  10   9       18.43       23.80     12.51 o 
   0  10   9     1390.16     1419.24     69.20 o 
   1  10   9      303.31      336.98     27.97 o 
   2  10   9       96.32       80.16     14.39 o 
   3  10   9       61.28       12.65     11.00 o 
   4  10   9        0.45        0.18     19.77 o 
   5  10   9       14.53       26.75     22.66 o 
   6  10   9       43.68       12.36     38.88 o 
   7  10   9      276.91      223.07     42.51 o 
   8  10   9       63.00       31.72     23.25 o 
   9  10   9       31.74      122.11    132.69 o 
  10  10   9      371.69      342.87     57.74 o 
  -8  11   9      400.16      343.37     52.84 o 
  -7  11   9       12.22        5.34     18.86 o 
  -6  11   9      584.10      583.75     65.51 o 
  -5  11   9        0.88       -2.08     19.12 o 
  -4  11   9     1168.57     1260.39     93.57 o 
  -3  11   9      317.04      226.08     30.27 o 
  -2  11   9      264.06      265.53     33.12 o 
  -1  11   9     1858.99     1893.38    108.36 o 
   0  11   9      187.91      218.18     38.42 o 
   1  11   9       34.35       14.26     20.50 o 
   2  11   9       12.43      -35.26     35.26 o 
   3  11   9        0.14      -39.19     39.19 o 
   4  11   9        2.71       -8.45     19.84 o 
   5  11   9        0.27      -15.72     19.46 o 
   6  11   9      105.92       94.26     28.77 o 
   7  11   9      165.70      151.72     36.28 o 
  -2  12   9       37.73       86.42     44.92 o 
  -1  12   9      599.45      607.87     94.73 o 
   0  12   9      406.66      452.73     79.22 o 
   1  12   9     2118.05     2193.06    177.80 o 
   2  12   9      227.32      272.68     66.13 o 
 -19   0  10      548.30      390.95     83.61 o 
 -18   0  10     3101.24     3494.68    170.43 o 
 -17   0  10     1192.09     1081.13    197.88 o 
 -16   0  10     1476.02     1546.34    103.20 o 
 -15   0  10      158.70      129.10     27.68 o 
 -14   0  10      195.92      204.13     35.93 o 
 -13   0  10     5326.33     5408.12    170.48 o 
 -12   0  10    15929.03    15895.58    414.44 o 
 -11   0  10     2044.64     2034.10     66.11 o 
 -10   0  10     2596.04     2510.29     82.08 o 
  -9   0  10      226.68      205.05     22.71 o 
  -8   0  10      982.51      996.77     47.85 o 
  -7   0  10     5114.96     5506.69    101.88 o 
  -6   0  10      885.40     1024.05     37.77 o 
  -5   0  10      215.08      282.35     22.83 o 
  -4   0  10     6228.15     6090.75     83.75 o 
  -3   0  10      379.73      366.56     23.62 o 
  -2   0  10     2570.26     2614.25     73.83 o 
  -1   0  10      657.77      851.53     41.21 o 
   0   0  10    40142.21    41237.86    368.41 o 
   1   0  10     5998.94     5962.14    143.12 o 
   2   0  10      240.92      278.07     32.26 o 
   3   0  10      116.67      160.24     27.35 o 
   4   0  10     5749.13     5616.13    162.63 o 
   5   0  10     9386.47     8997.14    218.32 o 
   6   0  10     1579.68     1428.63     92.41 o 
   7   0  10     3420.93     3434.26    106.37 o 
   8   0  10       44.47       21.22     18.12 o 
   9   0  10        1.09      -23.59     23.59 o 
  10   0  10      151.43      188.37     41.23 o 
  11   0  10       26.03       58.49     26.79 o 
  12   0  10     9362.54     9273.28    251.51 o 
  13   0  10     2982.35     2798.39    117.07 o 
  14   0  10     2932.28     3025.31    126.72 o 
  15   0  10        0.17      -10.19     15.18 o 
  16   0  10     1094.46     1144.58     89.74 o 
  17   0  10      262.54      302.90     46.69 o 
  18   0  10      332.45      364.28     80.67 o 
  19   0  10       83.81      116.42     58.70 o 
 -19   1  10      342.15      422.48     68.34 o 
 -18   1  10       18.03       -4.61     26.01 o 
 -17   1  10       22.83        5.07     15.65 o 
 -16   1  10      171.51      171.19     25.29 o 
 -15   1  10        0.57       12.97     12.32 o 
 -14   1  10     1961.16     1975.48     75.70 o 
 -13   1  10        2.23        6.69      9.27 o 
 -12   1  10     1337.36     1304.33     44.75 o 
 -11   1  10     2059.59     1998.27     58.76 o 
 -10   1  10        1.76        7.11      6.86 o 
  -9   1  10     1378.08     1319.50     40.19 o 
  -8   1  10     3027.95     3114.61     53.82 o 
  -7   1  10    13725.05    14082.87    139.65 o 
  -6   1  10     3545.13     3607.83     49.74 o 
  -5   1  10       29.57       38.22     11.91 o 
  -4   1  10     1106.88     1217.69     33.83 o 
  -3   1  10     1143.45     1095.99     27.61 o 
  -2   1  10        0.30        4.08      5.09 o 
  -1   1  10      568.74      645.21     28.58 o 
   0   1  10     6488.21     6200.12     72.55 o 
   1   1  10     8613.59     8459.90     76.87 o 
   2   1  10     8297.49     8095.43    124.95 o 
   3   1  10        3.45       10.04     10.21 o 
   4   1  10      947.23     1003.87     48.94 o 
   5   1  10    10430.02    10976.08    170.41 o 
   6   1  10      352.22      371.58     23.70 o 
   7   1  10     2747.85     2883.01     98.40 o 
   8   1  10       57.03       82.86     14.03 o 
   9   1  10     1234.35     1168.80     71.93 o 
  10   1  10      721.66      673.59     54.99 o 
  11   1  10      343.75      332.69     30.67 o 
  12   1  10       25.81        9.42      9.04 o 
  13   1  10       26.78       21.50     10.56 o 
  14   1  10      523.60      499.98     36.23 o 
  15   1  10      866.34      932.65     51.93 o 
  16   1  10      697.43      716.60     46.93 o 
  17   1  10      233.05      193.96     31.57 o 
  18   1  10      165.07      169.81     31.13 o 
  19   1  10       17.11       45.42     24.59 o 
 -18   2  10       15.09        0.77     21.82 o 
 -17   2  10      125.91      134.83     29.17 o 
 -16   2  10       40.33       48.51     13.96 o 
 -15   2  10       54.09       77.84     23.85 o 
 -14   2  10     1554.78     1579.84     67.22 o 
 -13   2  10     1392.05     1460.30     47.50 o 
 -12   2  10       33.82       62.63     12.64 o 
 -11   2  10       31.49       22.12      8.43 o 
 -10   2  10     1405.37     1484.08     47.59 o 
  -9   2  10       86.96       77.82      9.03 o 
  -8   2  10      487.63      521.49     21.83 o 
  -7   2  10      913.48     1012.47     28.81 o 
  -6   2  10     1070.18     1331.69     46.04 o 
  -5   2  10     1359.25     1493.32     38.76 o 
  -4   2  10     1536.12     1502.60     35.39 o 
  -3   2  10      108.45       97.10     14.09 o 
  -2   2  10      311.82      299.79     14.90 o 
  -1   2  10    10604.54    10682.00    108.08 o 
   0   2  10     1678.85     1578.99     33.14 o 
   1   2  10      635.71      556.98     25.42 o 
   2   2  10     1594.05     1631.16     41.63 o 
   3   2  10     9691.37    10173.19    113.10 o 
   4   2  10     9301.01    10155.13     94.25 o 
   5   2  10     7213.47     7284.40     86.40 o 
   6   2  10        9.37       23.60      6.23 o 
   7   2  10     1812.90     1677.50     76.16 o 
   8   2  10       54.13       31.47     12.87 o 
   9   2  10      711.70      727.14     42.93 o 
  10   2  10        5.95       11.16     11.20 o 
  11   2  10      795.63      771.07     42.75 o 
  12   2  10     4847.44     4640.35     97.97 o 
  13   2  10      225.25      214.76     23.84 o 
  14   2  10       26.65       22.40     11.00 o 
  15   2  10     1963.33     2069.88     73.87 o 
  16   2  10        7.31       10.68     15.91 o 
  17   2  10      709.52      685.07     60.46 o 
  18   2  10       95.30       64.44     25.62 o 
 -18   3  10       10.46       13.78     23.46 o 
 -17   3  10       31.11       31.86     16.47 o 
 -16   3  10        1.29       18.97     18.86 o 
 -15   3  10      278.19      250.43     28.02 o 
 -14   3  10       49.72       58.49     15.07 o 
 -13   3  10      410.72      478.76     29.59 o 
 -12   3  10      156.49      174.91     15.12 o 
 -11   3  10     1107.71     1158.83     42.29 o 
 -10   3  10      105.50       98.72     11.71 o 
  -9   3  10       14.98       17.21      6.17 o 
  -8   3  10      624.25      682.91     26.94 o 
  -7   3  10      430.70      448.34     25.21 o 
  -6   3  10     2077.75     2208.78     53.39 o 
  -5   3  10    12291.90    13659.90    131.43 o 
  -4   3  10     3022.69     3220.10     48.80 o 
  -3   3  10      142.29      176.72     16.12 o 
  -2   3  10      172.97      179.30     10.11 o 
  -1   3  10     3922.66     4064.67     57.91 o 
   0   3  10     1463.52     1413.60     27.73 o 
   1   3  10     1556.22     1358.03     29.78 o 
   2   3  10      875.96     1047.63     26.72 o 
   3   3  10      200.41      272.83     15.62 o 
   4   3  10     3898.83     3790.35     58.12 o 
   5   3  10     2767.34     2872.67     52.17 o 
   6   3  10       58.53       52.55      7.95 o 
   7   3  10      670.83      713.29     33.70 o 
   8   3  10       62.89       74.67     15.17 o 
   9   3  10      618.69      559.78     28.71 o 
  10   3  10      970.51      940.85     29.72 o 
  11   3  10      930.78      856.28     31.86 o 
  12   3  10     2227.94     2286.27     62.51 o 
  13   3  10     2404.24     2470.16     67.27 o 
  14   3  10       57.72       63.93     18.33 o 
  15   3  10      689.14      721.49     56.29 o 
  16   3  10       69.85       57.74     20.03 o 
  17   3  10       73.49      118.22     26.79 o 
  18   3  10       46.35      118.47     30.54 o 
 -18   4  10      138.80      302.60     70.11 o 
 -17   4  10       61.81       15.11     74.06 o 
 -16   4  10      548.06      606.23    109.81 o 
 -15   4  10     2360.64     2557.02    101.33 o 
 -14   4  10      499.23      517.06     49.04 o 
 -13   4  10     1378.12     1380.31     67.80 o 
 -12   4  10       22.82       44.68      8.87 o 
 -11   4  10     3115.66     3055.58     72.50 o 
 -10   4  10      211.00      206.56     18.38 o 
  -9   4  10     2315.27     2313.69     58.65 o 
  -8   4  10      145.95      181.79     15.92 o 
  -7   4  10     3649.63     3612.54     66.99 o 
  -6   4  10       16.87       16.31      5.59 o 
  -5   4  10     1774.95     1622.30     30.91 o 
  -4   4  10      448.88      368.13     13.57 o 
  -3   4  10     5471.57     5321.15    115.33 o 
  -2   4  10     3923.31     3805.57     54.13 o 
  -1   4  10       73.39       82.96      8.47 o 
   0   4  10     2791.12     3193.97     46.71 o 
   1   4  10     8759.38     9414.20     77.28 o 
   2   4  10       84.16      108.52      8.69 o 
   3   4  10     3028.03     3058.81     47.82 o 
   4   4  10     2511.14     2698.45     44.22 o 
   5   4  10     4408.80     4265.24     62.47 o 
   6   4  10     2100.10     2025.30     45.52 o 
   7   4  10     5564.05     5854.34    119.53 o 
   8   4  10       47.69       58.49     17.45 o 
   9   4  10       52.78       51.78     15.99 o 
  10   4  10        0.93       22.48     13.80 o 
  11   4  10       22.53       50.75     32.68 o 
  12   4  10        3.25       11.00     16.79 o 
  13   4  10      356.11      386.83     40.44 o 
  14   4  10      852.88      927.01     62.77 o 
  15   4  10      177.77      163.61     28.69 o 
  16   4  10      421.75      466.74     47.20 o 
  17   4  10       12.20       19.44     20.59 o 
 -17   5  10     1021.86     1157.16    109.78 o 
 -16   5  10      835.70      805.50     90.11 o 
 -15   5  10       25.28       44.95     42.43 o 
 -14   5  10     1049.76     1035.70     94.61 o 
 -13   5  10      815.33      887.17     84.62 o 
 -12   5  10      357.44      333.70     50.67 o 
 -11   5  10      224.60      174.64     16.95 o 
 -10   5  10        9.65       -4.63      9.07 o 
  -9   5  10      827.72      829.73     34.37 o 
  -8   5  10      869.22      841.79     26.83 o 
  -7   5  10     2950.49     2753.29     57.83 o 
  -6   5  10      887.38      970.53     49.87 o 
  -5   5  10      902.54      832.97     35.76 o 
  -4   5  10     2074.10     1998.99     32.99 o 
  -3   5  10      392.17      413.97     28.12 o 
  -2   5  10      736.88      734.29     27.95 o 
  -1   5  10      623.62      750.74     23.54 o 
   0   5  10     2067.38     1882.01     37.48 o 
   1   5  10        6.99        8.07      5.06 o 
   2   5  10      944.08      703.43     22.30 o 
   3   5  10     1488.47     1495.40     32.45 o 
   4   5  10     3693.03     3906.50     51.25 o 
   5   5  10     1477.37     1538.89     33.00 o 
   6   5  10       50.65       19.77     17.98 o 
   7   5  10     1996.52     1880.62    133.42 o 
   8   5  10     1798.31     1902.36     88.96 o 
   9   5  10       75.07       89.95     16.87 o 
  10   5  10     2333.45     2191.74     76.56 o 
  11   5  10      582.75      607.47     48.17 o 
  12   5  10      153.52      120.39     20.89 o 
  13   5  10      511.41      531.18     45.31 o 
  14   5  10       54.38       38.91     18.26 o 
  15   5  10       49.24       39.46     48.67 o 
  16   5  10       63.66       76.46     32.14 o 
  17   5  10        8.66      -31.67     66.47 o 
 -16   6  10      552.20      617.62     81.12 o 
 -15   6  10      125.66      125.02     48.23 o 
 -14   6  10      177.33      221.16     52.31 o 
 -13   6  10       14.84       82.60     44.93 o 
 -12   6  10      299.03      355.19     57.60 o 
 -11   6  10     1779.19     1793.75    117.32 o 
 -10   6  10       55.94       80.69      8.44 o 
  -9   6  10     4163.83     4092.85    105.24 o 
  -8   6  10      432.16      469.05     36.26 o 
  -7   6  10      183.80      125.03     20.51 o 
  -6   6  10      961.71      961.60     51.60 o 
  -5   6  10        9.10        0.24     11.13 o 
  -4   6  10      648.96      568.89     57.16 o 
  -3   6  10       10.68       10.75      5.46 o 
  -2   6  10     3661.98     3711.59     76.48 o 
  -1   6  10       52.85       56.43      7.17 o 
   0   6  10     2258.32     2276.87     45.73 o 
   1   6  10      337.77      362.17     18.04 o 
   2   6  10      281.75      278.57     17.48 o 
   3   6  10        2.73       10.28      5.95 o 
   4   6  10     1895.52     1838.04     44.62 o 
   5   6  10     1051.33     1075.02     33.07 o 
   6   6  10      634.56      601.90     31.34 o 
   7   6  10    12966.64    13184.56    396.73 o 
   8   6  10      887.63      778.77     58.32 o 
   9   6  10      225.15      239.66     24.27 o 
  10   6  10      374.13      358.28     28.91 o 
  11   6  10       14.12        6.49     13.87 o 
  12   6  10      329.12      305.22     45.92 o 
  13   6  10      229.25      250.28     52.50 o 
  14   6  10      109.51      110.92     36.98 o 
  15   6  10      170.11       86.98     34.30 o 
  16   6  10     1455.47     1807.75    163.76 o 
 -15   7  10      117.39      192.65     81.10 o 
 -14   7  10       10.61       12.48     23.22 o 
 -13   7  10        4.20        6.61     22.97 o 
 -12   7  10      132.52      104.31     46.39 o 
 -11   7  10      161.79      112.15     36.71 o 
 -10   7  10       82.87       36.16     19.36 o 
  -9   7  10      120.51      103.65     30.83 o 
  -8   7  10      278.62      303.20     34.35 o 
  -7   7  10     1979.26     1861.47     75.71 o 
  -6   7  10       47.44       22.68     12.17 o 
  -5   7  10     7365.82     7103.85    206.58 o 
  -4   7  10      142.89      153.56     27.63 o 
  -3   7  10     2293.47     2143.83     88.48 o 
  -2   7  10       88.76      122.88     12.70 o 
  -1   7  10      213.51      230.12     13.11 o 
   0   7  10        1.57        3.44      5.00 o 
   1   7  10        1.05       19.10      6.13 o 
   2   7  10       46.57       46.98      7.96 o 
   3   7  10      395.69      328.59     19.80 o 
   4   7  10      513.52      480.64     30.70 o 
   5   7  10      888.36      900.24     31.68 o 
   6   7  10       47.10       50.95     13.59 o 
   7   7  10      224.72      191.99     20.86 o 
   8   7  10      154.19      172.88     20.15 o 
   9   7  10     1131.04     1134.96     46.95 o 
  10   7  10       11.50      -11.60     17.60 o 
  11   7  10        4.17      -24.98     24.98 o 
  12   7  10       35.25       71.52     40.17 o 
  13   7  10      323.25      215.20     54.16 o 
  14   7  10        1.55       23.55     21.88 o 
  15   7  10      113.68      137.73     50.95 o 
 -14   8  10      113.64      162.98     45.46 o 
 -13   8  10      128.98       98.96     65.64 o 
 -12   8  10        6.71       -3.84     25.58 o 
 -11   8  10       77.95       98.25     40.26 o 
 -10   8  10      110.97       88.11    109.41 o 
  -9   8  10        0.32      -18.71     24.07 o 
  -8   8  10      452.76      453.39     58.17 o 
  -7   8  10        4.03      -13.08     26.91 o 
  -6   8  10        3.30        1.33     12.36 o 
  -5   8  10      116.10      106.42     29.91 o 
  -4   8  10      650.63      575.90     47.91 o 
  -3   8  10      535.62      525.07     24.61 o 
  -2   8  10     3589.53     3866.71    135.67 o 
  -1   8  10        9.91       18.15      8.30 o 
   0   8  10       62.33       61.50      8.29 o 
   1   8  10      184.90      263.86     17.98 o 
   2   8  10      214.83      243.39     18.01 o 
   3   8  10      212.36      199.38     16.13 o 
   4   8  10      801.35      706.92     29.86 o 
   5   8  10      727.99      739.83     29.53 o 
   6   8  10      702.26      727.22     33.42 o 
   7   8  10       26.09       60.44     18.06 o 
   8   8  10        1.12       -9.43      9.43 o 
   9   8  10      146.00      161.07     25.98 o 
  10   8  10      330.03      524.50    175.60 o 
  11   8  10        0.09       64.82     91.23 o 
  12   8  10       15.86       28.23     57.51 o 
  13   8  10      411.63      458.87     67.57 o 
  14   8  10       13.52       -9.51     19.35 o 
 -12   9  10      210.11      247.25    124.98 o 
 -11   9  10      224.33      297.68     76.46 o 
 -10   9  10       71.80       51.61     27.64 o 
  -9   9  10      694.08      716.07     92.51 o 
  -8   9  10        6.26       30.91     43.97 o 
  -7   9  10     3103.55     3218.73    156.10 o 
  -6   9  10        0.77      -25.09     25.09 o 
  -5   9  10     1217.08     1229.65     72.34 o 
  -4   9  10        0.38       -0.35     11.93 o 
  -3   9  10      156.53      135.12     22.65 o 
  -2   9  10      530.35      518.91     34.36 o 
  -1   9  10       93.34       99.05     17.03 o 
   0   9  10     2500.66     2516.99     80.74 o 
   1   9  10       15.81       14.07     11.58 o 
   2   9  10     1991.17     2008.25     72.78 o 
   3   9  10     1478.71     1375.61     62.22 o 
   4   9  10       83.68      111.61     16.76 o 
   5   9  10        5.71        4.11     17.83 o 
   6   9  10      216.18      239.99     32.20 o 
   7   9  10      932.18     1034.74     59.06 o 
   8   9  10       91.06       44.60     36.38 o 
   9   9  10      100.08      122.40     34.64 o 
  10   9  10        0.21        5.74     32.53 o 
  11   9  10      729.41      843.52     88.10 o 
  12   9  10       58.48       17.30     21.63 o 
 -10  10  10      784.93     1375.75    384.12 o 
  -9  10  10     1306.81     1362.71    112.17 o 
  -8  10  10        9.57       -3.79     48.11 o 
  -7  10  10      251.48      275.45     38.81 o 
  -6  10  10       30.78        1.56     12.95 o 
  -5  10  10        9.48       22.86     17.45 o 
  -4  10  10      117.35       84.52     20.53 o 
  -3  10  10        2.40      -13.43     15.30 o 
  -2  10  10     1287.17     1292.11     86.51 o 
  -1  10  10      300.52      268.12     39.16 o 
   0  10  10      320.32      292.14     39.90 o 
   1  10  10     1031.45     1073.31     55.37 o 
   2  10  10      180.97      181.04     23.85 o 
   3  10  10      466.30      480.61     33.10 o 
   4  10  10       11.31       -0.18     16.48 o 
   5  10  10     1024.19     1001.81    118.80 o 
   6  10  10       48.87       19.17     26.85 o 
   7  10  10      344.97      266.70     48.23 o 
   8  10  10       17.46       -3.04     18.17 o 
   9  10  10       16.05        5.15     42.20 o 
  10  10  10       11.51       21.40     24.00 o 
  -7  11  10      526.69      522.39     55.99 o 
  -6  11  10      149.11       95.23     21.57 o 
  -5  11  10       50.13       40.24     18.83 o 
  -4  11  10       60.23       55.98     41.08 o 
  -3  11  10       15.63        5.56     14.96 o 
  -2  11  10      243.57      271.30     33.57 o 
  -1  11  10      205.89      192.84     37.26 o 
   0  11  10     1710.14     1695.79    113.13 o 
   1  11  10     1000.14      991.63     78.67 o 
   2  11  10      587.50      534.75     91.03 o 
   3  11  10      205.18      263.81     60.16 o 
   4  11  10       31.34        4.80     26.77 o 
   5  11  10        7.05       -8.88     18.68 o 
   6  11  10       70.69      176.33    125.69 o 
   7  11  10       11.11       -4.63     71.80 o 
   0  12  10      132.71      132.86     44.56 o 
   1  12  10      574.38      533.50     89.97 o 
 -19   1  11      921.09     1006.12     77.96 o 
 -18   1  11       12.11       19.94     23.91 o 
 -17   1  11     1139.10     1126.26     64.84 o 
 -16   1  11       63.52       30.20     20.26 o 
 -15   1  11      399.42      354.01     33.79 o 
 -14   1  11        1.78       -4.45     12.91 o 
 -13   1  11      187.62      211.64     24.89 o 
 -12   1  11        5.30       19.46     12.74 o 
 -11   1  11     3388.41     3373.67     77.51 o 
 -10   1  11      781.11      771.93     32.92 o 
  -9   1  11     2044.27     1984.35     46.47 o 
  -8   1  11     2392.21     2283.97     47.11 o 
  -7   1  11      328.21      287.86     16.57 o 
  -6   1  11     1992.85     1998.34     38.10 o 
  -5   1  11      171.88      193.93     15.18 o 
  -4   1  11     3504.79     3715.05     54.90 o 
  -3   1  11      419.74      520.01     20.15 o 
  -2   1  11     1273.15     1165.37     31.48 o 
  -1   1  11     1285.18     1234.69     34.75 o 
   0   1  11       19.03       53.03     12.29 o 
   1   1  11       90.00       96.89     18.73 o 
   2   1  11     4275.49     4231.14     77.55 o 
   3   1  11      549.64      550.69     28.37 o 
   4   1  11      526.32      477.32     36.04 o 
   5   1  11      855.05      894.98     50.59 o 
   6   1  11      341.28      360.44     34.32 o 
   7   1  11        0.01        3.67      8.58 o 
   8   1  11     1099.85     1022.38     56.53 o 
   9   1  11      925.59      840.24     47.06 o 
  10   1  11      550.67      464.81     46.02 o 
  11   1  11      840.78      801.43     63.48 o 
  12   1  11      189.62      214.44     25.95 o 
  13   1  11     1529.88     1500.06     60.85 o 
  14   1  11      475.79      545.11     39.49 o 
  15   1  11      986.85      977.31     52.99 o 
  16   1  11      334.64      320.86     30.96 o 
  17   1  11      266.59      262.81     36.41 o 
  18   1  11      194.53      171.65     30.96 o 
 -18   2  11      134.52      136.55     27.30 o 
 -17   2  11      100.96      102.93     27.14 o 
 -16   2  11        0.72        0.31     14.23 o 
 -15   2  11      623.71      634.94     45.20 o 
 -14   2  11      377.64      381.76     34.52 o 
 -13   2  11       65.53       60.31     13.54 o 
 -12   2  11     5948.56     5922.73    103.96 o 
 -11   2  11      289.61      286.38     22.78 o 
 -10   2  11      211.52      219.48     19.19 o 
  -9   2  11       51.40       51.68      9.56 o 
  -8   2  11        3.66       13.13      5.34 o 
  -7   2  11     3552.92     3836.31     57.42 o 
  -6   2  11     4210.54     4401.90     70.88 o 
  -5   2  11     2377.76     2265.84     49.21 o 
  -4   2  11     2937.76     2898.42     59.25 o 
  -3   2  11     6998.84     7176.40     90.05 o 
  -2   2  11        2.96       13.24      5.93 o 
  -1   2  11      307.39      345.66     24.71 o 
   0   2  11       70.16       54.43      7.32 o 
   1   2  11     4468.88     4224.15     57.19 o 
   2   2  11      325.08      318.72     15.36 o 
   3   2  11      122.89      183.96     13.90 o 
   4   2  11    15299.64    15498.76    120.39 o 
   5   2  11      663.28      777.94     26.07 o 
   6   2  11      197.06      147.42     15.19 o 
   7   2  11      524.08      523.05     43.68 o 
   8   2  11      629.24      703.23     53.04 o 
   9   2  11      106.64      120.35     20.49 o 
  10   2  11       98.09      102.47     22.27 o 
  11   2  11     1819.32     1885.62     68.06 o 
  12   2  11      948.22     1031.81     52.69 o 
  13   2  11     4888.48     4712.61    103.92 o 
  14   2  11      152.48      176.13     20.75 o 
  15   2  11       15.84       12.82     11.03 o 
  16   2  11       48.76       38.86     16.76 o 
  17   2  11        1.59       -6.92     13.45 o 
  18   2  11        3.56      -12.69     14.43 o 
 -18   3  11       88.23      183.10     41.64 o 
 -17   3  11      449.83      566.04     73.58 o 
 -16   3  11      911.63      979.80     67.61 o 
 -15   3  11       98.94      126.47     20.61 o 
 -14   3  11     1165.25     1330.66     61.08 o 
 -13   3  11      414.30      376.13     26.48 o 
 -12   3  11       73.25       63.36     13.48 o 
 -11   3  11      651.07      697.86     33.60 o 
 -10   3  11     4702.56     4495.01     72.19 o 
  -9   3  11     1192.03     1286.59     42.14 o 
  -8   3  11     2209.24     2266.21     60.25 o 
  -7   3  11       11.51       -1.23      5.60 o 
  -6   3  11     6151.91     6401.66     94.47 o 
  -5   3  11      959.51      994.62     30.42 o 
  -4   3  11     9937.24    10598.92    121.30 o 
  -3   3  11     6656.99     7122.96     85.67 o 
  -2   3  11      115.30      206.18     11.78 o 
  -1   3  11    11953.29    11409.30    134.92 o 
   0   3  11        0.39        6.21      3.83 o 
   1   3  11     6864.22     6838.43     69.09 o 
   2   3  11     6524.41     6243.82     67.05 o 
   3   3  11     1160.58     1195.57     29.73 o 
   4   3  11      166.54      271.94     17.63 o 
   5   3  11        3.38       -3.36      5.52 o 
   6   3  11     1784.60     1703.50     46.76 o 
   7   3  11      478.83      524.26     32.87 o 
   8   3  11     5299.33     4979.04     93.65 o 
   9   3  11      517.72      468.45     25.04 o 
  10   3  11     5171.36     5151.25     76.97 o 
  11   3  11     4799.22     4734.50    109.74 o 
  12   3  11     1058.74     1163.39     49.74 o 
  13   3  11        8.46       13.28      7.12 o 
  14   3  11       10.58        7.70     12.81 o 
  15   3  11      799.81      787.24     60.72 o 
  16   3  11       34.27       62.78     20.94 o 
  17   3  11     1856.14     1915.72    150.86 o 
  18   3  11     1269.90     1381.23     87.57 o 
 -17   4  11       43.83      112.05     43.71 o 
 -16   4  11      114.04       51.97     53.92 o 
 -15   4  11       33.41       23.06     48.90 o 
 -14   4  11       44.55       14.06     13.39 o 
 -13   4  11        3.55       35.56     24.21 o 
 -12   4  11      177.43      177.89     18.91 o 
 -11   4  11       25.97       19.88     10.15 o 
 -10   4  11      875.79      911.67     39.66 o 
  -9   4  11        0.63       -0.74      5.08 o 
  -8   4  11      301.52      316.16     21.42 o 
  -7   4  11      851.06      969.32     30.53 o 
  -6   4  11     1448.83     1314.57     37.17 o 
  -5   4  11      855.41      804.52     22.99 o 
  -4   4  11      914.13      836.08     23.01 o 
  -3   4  11     1830.75     1772.67     43.83 o 
  -2   4  11      594.74      656.69     23.78 o 
  -1   4  11        4.44        2.07      4.52 o 
   0   4  11       39.28       26.71      7.31 o 
   1   4  11     2901.37     3019.48     45.04 o 
   2   4  11      761.33      794.56     23.62 o 
   3   4  11     1443.22     1643.04     36.38 o 
   4   4  11       15.85       28.56      6.09 o 
   5   4  11     2432.61     2398.96     53.78 o 
   6   4  11     1754.38     1899.37     47.16 o 
   7   4  11      991.95     1059.99     33.88 o 
   8   4  11      251.59      206.82     14.72 o 
   9   4  11     1020.87     1055.59     55.40 o 
  10   4  11      816.25      696.81     45.08 o 
  11   4  11       58.84       78.66     20.39 o 
  12   4  11      145.79       94.90     23.83 o 
  13   4  11      979.53      921.90     60.62 o 
  14   4  11       43.86       43.85     16.39 o 
  15   4  11       75.52       75.73     32.89 o 
  16   4  11       49.11       49.94     20.56 o 
  17   4  11      102.99       90.61     33.78 o 
 -17   5  11      520.08      798.81     95.00 o 
 -16   5  11      539.61      699.58    120.30 o 
 -15   5  11      178.04      197.37     43.73 o 
 -14   5  11       23.20        2.75     22.41 o 
 -13   5  11       72.34       86.23     32.10 o 
 -12   5  11       79.60       41.63     35.42 o 
 -11   5  11       89.13       41.63     16.76 o 
 -10   5  11     2545.80     2349.40     47.67 o 
  -9   5  11      315.79      354.02     23.92 o 
  -8   5  11      905.53      819.71     22.80 o 
  -7   5  11      692.71      644.03     22.51 o 
  -6   5  11      905.34      926.34     28.49 o 
  -5   5  11      310.71      266.00     15.51 o 
  -4   5  11     2092.99     2116.67     57.74 o 
  -3   5  11      296.09      319.12     18.58 o 
  -2   5  11       19.13       20.86      6.45 o 
  -1   5  11      802.55      745.99     24.80 o 
   0   5  11      987.94      970.21     27.60 o 
   1   5  11      403.13      430.65     19.09 o 
   2   5  11       49.20       58.61      6.99 o 
   3   5  11     1044.75      984.35     28.15 o 
   4   5  11        0.13       16.29      5.57 o 
   5   5  11     1465.26     1449.76     42.56 o 
   6   5  11       28.92       21.71      5.40 o 
   7   5  11     3841.90     3966.92    125.89 o 
   8   5  11       13.01        6.16     21.70 o 
   9   5  11      444.21      449.99     36.50 o 
  10   5  11     1659.35     1714.71     69.73 o 
  11   5  11       38.61       -6.78     25.52 o 
  12   5  11       46.91       27.51     13.35 o 
  13   5  11       34.52       -3.18     14.25 o 
  14   5  11       16.82       15.43     20.87 o 
  15   5  11        5.50        9.59     17.65 o 
  16   5  11        6.48      -18.94     19.02 o 
  17   5  11       87.82       47.86     36.85 o 
 -16   6  11       85.48      121.14     44.62 o 
 -15   6  11      146.61      253.38     54.06 o 
 -14   6  11       44.89       24.50     20.33 o 
 -13   6  11      798.85      785.70    163.83 o 
 -12   6  11      890.58      869.94     84.21 o 
 -11   6  11       44.55       21.80     21.59 o 
 -10   6  11      665.62      617.28     32.59 o 
  -9   6  11       47.87       38.28     14.45 o 
  -8   6  11      677.45      675.33     45.10 o 
  -7   6  11       58.20       34.76     14.49 o 
  -6   6  11      550.36      564.97     41.47 o 
  -5   6  11     1661.08     1660.46     67.86 o 
  -4   6  11       89.35       64.30     11.88 o 
  -3   6  11      429.85      420.60     21.48 o 
  -2   6  11      442.61      435.25     23.16 o 
  -1   6  11     3630.75     3589.93     67.96 o 
   0   6  11       13.61       19.17      5.27 o 
   1   6  11       40.73       39.98      6.71 o 
   2   6  11      334.08      382.94     18.99 o 
   3   6  11       23.11       28.30      6.83 o 
   4   6  11     4508.87     4425.93     70.95 o 
   5   6  11        6.41        7.60      6.99 o 
   6   6  11     1717.02     1664.28     52.62 o 
   7   6  11     1346.99     1334.19     74.49 o 
   8   6  11      101.52       85.92     20.89 o 
   9   6  11        7.08        5.71      9.66 o 
  10   6  11      669.62      630.88     41.80 o 
  11   6  11      782.33      739.35     50.47 o 
  12   6  11      463.79      469.56     41.55 o 
  13   6  11      405.34      426.22     61.69 o 
  14   6  11       81.33       51.02     41.84 o 
  15   6  11      225.41      368.60     61.84 o 
  16   6  11       63.47       40.32     58.96 o 
 -15   7  11      134.57      261.80     55.98 o 
 -14   7  11       82.64      134.89     41.39 o 
 -13   7  11      264.09      281.05    124.75 o 
 -12   7  11       40.06       11.02     23.30 o 
 -11   7  11       90.08       65.97     28.56 o 
 -10   7  11      183.74      220.06     44.09 o 
  -9   7  11        0.29        9.24     25.07 o 
  -8   7  11      637.99      620.99     44.21 o 
  -7   7  11     3562.83     3583.84    154.67 o 
  -6   7  11      460.10      386.22     34.65 o 
  -5   7  11      146.38      142.14     31.64 o 
  -4   7  11     1666.50     1637.21     75.26 o 
  -3   7  11      586.70      621.47     28.33 o 
  -2   7  11        1.31       -5.84      7.37 o 
  -1   7  11     4029.79     3685.98     98.80 o 
   0   7  11      635.49      700.27     27.78 o 
   1   7  11     2775.77     2567.32     53.96 o 
   2   7  11      702.22      735.43     35.48 o 
   3   7  11      858.85      823.06     32.03 o 
   4   7  11       92.23       87.39     11.01 o 
   5   7  11      588.00      556.97     26.10 o 
   6   7  11     1713.81     1636.17     60.32 o 
   7   7  11      463.50      408.22     31.14 o 
   8   7  11     2176.44     2191.38     71.18 o 
   9   7  11      166.07      192.67     22.46 o 
  10   7  11      469.00      566.43     35.66 o 
  11   7  11       22.55       10.60     17.74 o 
  12   7  11      146.21       74.66     33.42 o 
  13   7  11       14.52       13.13     49.36 o 
  14   7  11       99.86       56.64     84.01 o 
  15   7  11       53.85       38.73     23.17 o 
 -14   8  11      500.71      567.89     81.36 o 
 -13   8  11      186.77      179.19     42.91 o 
 -12   8  11      407.41      527.58     72.47 o 
 -11   8  11      201.65      164.33     38.78 o 
 -10   8  11       27.26        4.70     23.08 o 
  -9   8  11       86.31       38.87     40.77 o 
  -8   8  11      937.56      987.24     92.86 o 
  -7   8  11       44.42       37.28     20.69 o 
  -6   8  11     3153.25     3101.69    119.84 o 
  -5   8  11       89.43       43.17     15.84 o 
  -4   8  11     2376.80     2258.45     92.22 o 
  -3   8  11      225.04      216.66     15.74 o 
  -2   8  11      793.41      770.29     45.19 o 
  -1   8  11      546.51      522.00     30.84 o 
   0   8  11      424.82      365.55     19.59 o 
   1   8  11      521.27      472.73     23.90 o 
   2   8  11        3.52       -2.43      6.70 o 
   3   8  11        0.90       -5.33      6.40 o 
   4   8  11      453.57      569.57     27.48 o 
   5   8  11      297.77      296.48     19.50 o 
   6   8  11       41.07       32.16     13.97 o 
   7   8  11       10.71       -1.12     18.51 o 
   8   8  11       23.76        5.25     33.32 o 
   9   8  11      191.79      268.56     32.55 o 
  10   8  11     4151.47     4260.22    186.38 o 
  11   8  11     1280.40     1393.48    109.92 o 
  12   8  11        5.97        4.82     30.37 o 
  13   8  11       20.40        8.68     33.56 o 
  14   8  11        1.52       54.42     30.15 o 
 -12   9  11       45.87       82.84     61.88 o 
 -11   9  11       59.93       75.09    139.97 o 
 -10   9  11      261.97      261.95     50.19 o 
  -9   9  11       16.27        7.00     35.90 o 
  -8   9  11      443.39      345.42     55.77 o 
  -7   9  11      342.02      373.91     66.06 o 
  -6   9  11       19.66        9.08     16.93 o 
  -5   9  11      269.99      283.01     35.85 o 
  -4   9  11      299.65      262.70     33.54 o 
  -3   9  11     1029.03      978.17     76.98 o 
  -2   9  11        0.13        4.83      5.24 o 
  -1   9  11       52.38       23.28     11.61 o 
   0   9  11      151.57      133.62     20.14 o 
   1   9  11      959.50      953.05     55.18 o 
   2   9  11      131.89       97.09     18.35 o 
   3   9  11       56.17       59.16     12.88 o 
   4   9  11       92.17       91.85     15.98 o 
   5   9  11       24.24       14.30     13.47 o 
   6   9  11     1961.95     2055.73     94.49 o 
   7   9  11        5.07        6.70     14.38 o 
   8   9  11      371.90      470.44     65.39 o 
   9   9  11      227.86      292.39     50.26 o 
  10   9  11      434.84      603.63     78.64 o 
  11   9  11       53.22       28.33     25.73 o 
  12   9  11       89.73       62.24     29.16 o 
 -10  10  11      123.38      220.61     57.87 o 
  -9  10  11     1193.80     1306.94    112.30 o 
  -8  10  11       38.61       -3.38     22.26 o 
  -7  10  11       14.79       17.21     22.56 o 
  -6  10  11       35.83       28.23     15.16 o 
  -5  10  11       79.87       34.27     14.33 o 
  -4  10  11        1.96       19.82     17.86 o 
  -3  10  11       60.31       82.40     26.23 o 
  -2  10  11      153.88      176.49     35.56 o 
  -1  10  11        0.01       16.24     13.40 o 
   0  10  11      453.04      404.94     45.56 o 
   1  10  11      326.10      389.30     34.43 o 
   2  10  11      268.33      277.22     27.67 o 
   3  10  11        0.25        5.27      9.37 o 
   4  10  11      372.26      341.01     46.94 o 
   5  10  11       71.55       93.48     38.33 o 
   6  10  11      289.03      276.27     47.09 o 
   7  10  11      139.92      133.59     38.28 o 
   8  10  11        3.08       -2.72     15.92 o 
   9  10  11       64.89       16.10     20.36 o 
  10  10  11        0.16       26.11     44.40 o 
  -7  11  11      190.14      140.69     34.26 o 
  -6  11  11      147.06      115.72     37.95 o 
  -5  11  11      419.88      489.78     62.37 o 
  -4  11  11        0.68      -18.98     18.98 o 
  -3  11  11       29.18       14.96     20.75 o 
  -2  11  11      469.00      448.38     41.97 o 
  -1  11  11        1.37       80.13    103.46 o 
   0  11  11      370.32      496.02    127.52 o 
   1  11  11      464.43      485.56     56.66 o 
   2  11  11     1341.73     1283.48    139.16 o 
   3  11  11        0.40       21.99     42.89 o 
   4  11  11       52.15      104.11     47.71 o 
   5  11  11        0.04       -0.93     20.28 o 
   6  11  11      571.23      647.24     70.16 o 
   7  11  11      202.77      371.94     64.35 o 
 -18   0  12     1930.18     1864.48    123.80 o 
 -17   0  12       63.73       93.92     55.30 o 
 -16   0  12     1204.75     1144.68     90.15 o 
 -15   0  12       42.77       52.06     33.59 o 
 -14   0  12     1216.63     1161.09     84.06 o 
 -13   0  12     2714.02     2687.52    122.97 o 
 -12   0  12      945.58      957.03     71.59 o 
 -11   0  12    10173.07     9596.63    256.52 o 
 -10   0  12      444.81      427.55     30.26 o 
  -9   0  12      264.85      317.61     30.05 o 
  -8   0  12      699.17      808.71     45.14 o 
  -7   0  12     3534.25     3922.71     96.06 o 
  -6   0  12      342.96      337.37     23.69 o 
  -5   0  12      553.71      531.57     27.75 o 
  -4   0  12      368.77      376.80     27.00 o 
  -3   0  12     8700.73     9126.20    121.15 o 
  -2   0  12     6739.17     6542.03    160.22 o 
  -1   0  12      690.08      613.67     30.49 o 
   0   0  12      959.47      918.22     62.06 o 
   1   0  12     3314.09     3503.29    118.92 o 
   2   0  12     1489.28     1741.47     86.04 o 
   3   0  12     5025.79     4568.46    145.51 o 
   4   0  12     2227.26     2184.16    107.13 o 
   5   0  12     1590.75     1401.66     89.82 o 
   6   0  12       70.37      105.89     27.41 o 
   7   0  12     5566.50     5476.17    197.98 o 
   8   0  12      938.24      854.77     57.91 o 
   9   0  12      957.07      834.67     84.02 o 
  10   0  12     1519.33     1513.02    117.75 o 
  11   0  12       35.38       25.23     21.83 o 
  12   0  12     1072.18     1147.60    112.30 o 
  13   0  12      515.30      431.42     47.60 o 
  14   0  12      176.82      178.01     32.62 o 
  15   0  12     2525.22     2436.09    156.48 o 
  16   0  12     1052.78     1077.63     82.53 o 
  17   0  12     1958.12     2012.48    116.45 o 
  18   0  12      300.76      387.24     82.68 o 
 -18   1  12      369.15      390.82     46.39 o 
 -17   1  12     1574.71     1520.40     75.83 o 
 -16   1  12       28.88        0.63     13.57 o 
 -15   1  12      744.99      682.39     47.37 o 
 -14   1  12       52.32       53.04     14.32 o 
 -13   1  12        0.17       -7.34     19.64 o 
 -12   1  12      224.46      254.65     23.12 o 
 -11   1  12     5049.30     4944.41     85.27 o 
 -10   1  12     2567.31     2537.45     67.04 o 
  -9   1  12     2049.61     2042.39     47.86 o 
  -8   1  12        2.81       33.41      7.10 o 
  -7   1  12      190.10      207.26     13.94 o 
  -6   1  12        2.72       10.70      4.97 o 
  -5   1  12      404.09      510.55     22.37 o 
  -4   1  12     2827.41     2854.79     49.61 o 
  -3   1  12     1365.46     1415.82     34.34 o 
  -2   1  12     1961.60     2026.04     47.61 o 
  -1   1  12       40.58      106.60     12.09 o 
   0   1  12      133.12      144.28     13.03 o 
   1   1  12      279.87      354.12     17.86 o 
   2   1  12     1477.25     1505.43     40.69 o 
   3   1  12     1153.02     1071.71     35.25 o 
   4   1  12      116.42      103.07     26.63 o 
   5   1  12     6032.30     5964.48    281.00 o 
   6   1  12     3607.41     3522.91    107.01 o 
   7   1  12        2.05        5.13      9.09 o 
   8   1  12      464.95      547.02     47.26 o 
   9   1  12        2.04       -1.49      7.47 o 
  10   1  12        6.40       20.39     15.01 o 
  11   1  12      103.00      102.41     24.30 o 
  12   1  12     1114.20     1060.96     57.27 o 
  13   1  12     1559.40     1610.80     63.56 o 
  14   1  12     3230.76     3223.03     92.79 o 
  15   1  12        6.88       -9.62      9.62 o 
  16   1  12       86.93       66.53     15.13 o 
  17   1  12       35.10       28.82     20.12 o 
  18   1  12      429.94      397.67     46.68 o 
 -18   2  12        8.34       29.31     28.20 o 
 -17   2  12      430.65      406.34     53.44 o 
 -16   2  12       74.63       88.51     21.29 o 
 -15   2  12      400.90      473.43     39.87 o 
 -14   2  12      910.60      898.87     52.39 o 
 -13   2  12     1605.97     1564.49     56.36 o 
 -12   2  12     1260.51     1323.08     45.05 o 
 -11   2  12      104.86      136.70     15.71 o 
 -10   2  12      969.16      937.46     40.23 o 
  -9   2  12      157.09      163.19     21.47 o 
  -8   2  12      471.41      527.63     21.74 o 
  -7   2  12     1141.31     1221.85     37.29 o 
  -6   2  12      300.76      362.71     21.60 o 
  -5   2  12     5148.94     5365.46     69.19 o 
  -4   2  12      864.88     1013.99     37.98 o 
  -3   2  12      327.41      467.49     24.72 o 
  -2   2  12     8499.20     8516.26     85.70 o 
  -1   2  12     1268.86     1504.30     67.03 o 
   0   2  12     2432.94     2506.63     45.72 o 
   1   2  12     3949.98     4117.66     58.88 o 
   2   2  12     7916.52     7969.96     83.26 o 
   3   2  12      593.16      607.76     24.06 o 
   4   2  12     3045.32     3482.28     61.02 o 
   5   2  12      909.49      998.46     32.51 o 
   6   2  12      943.89     1077.32     38.83 o 
   7   2  12       33.76       16.31      8.34 o 
   8   2  12     2394.06     2541.65     81.93 o 
   9   2  12       11.70       10.12      8.87 o 
  10   2  12      309.05      241.88     32.58 o 
  11   2  12     1405.05     1374.23     83.02 o 
  12   2  12     1060.03     1042.36     77.52 o 
  13   2  12     1924.44     1873.34     66.57 o 
  14   2  12       88.47       68.85     13.98 o 
  15   2  12        7.20        4.73      9.43 o 
  16   2  12       23.44       20.73     16.81 o 
  17   2  12       11.75       11.68     18.41 o 
  18   2  12       23.98       91.41     37.12 o 
 -18   3  12        3.92      -21.13     24.52 o 
 -17   3  12       26.36       11.35     28.31 o 
 -16   3  12       87.20       96.96     25.06 o 
 -15   3  12       60.40       26.51     17.96 o 
 -14   3  12      373.12      414.88     35.22 o 
 -13   3  12     1413.88     1443.93     52.53 o 
 -12   3  12     3365.39     3348.16     77.27 o 
 -11   3  12       48.41       17.88     14.79 o 
 -10   3  12     1185.02     1269.41     44.43 o 
  -9   3  12     1332.85     1409.64     45.05 o 
  -8   3  12      715.88      721.15     35.10 o 
  -7   3  12      950.93     1087.06     46.94 o 
  -6   3  12     2672.14     3112.23     57.27 o 
  -5   3  12     6550.40     6459.61     78.88 o 
  -4   3  12     1437.39     1526.99     36.89 o 
  -3   3  12      978.10     1168.00     34.26 o 
  -2   3  12     3335.65     3585.17     50.15 o 
  -1   3  12     1219.52     1187.74     28.95 o 
   0   3  12     5724.61     5774.98     60.78 o 
   1   3  12        0.31        6.48      4.52 o 
   2   3  12       41.33       92.75     10.32 o 
   3   3  12     3566.40     3743.22     54.30 o 
   4   3  12      686.71      684.73     26.83 o 
   5   3  12      112.42      102.66     25.77 o 
   6   3  12       36.56       18.95      8.94 o 
   7   3  12     1689.26     1578.00     48.14 o 
   8   3  12      384.90      454.26     32.67 o 
   9   3  12       28.83       41.03     10.20 o 
  10   3  12     3173.07     3284.98     73.77 o 
  11   3  12      488.07      499.77     25.99 o 
  12   3  12      321.46      340.91     22.68 o 
  13   3  12      199.75      187.09     22.62 o 
  14   3  12        0.47       -4.63     16.80 o 
  15   3  12      213.69      207.71     37.96 o 
  16   3  12      259.59      271.24     38.34 o 
  17   3  12       11.37       21.30     26.02 o 
  18   3  12       37.05       56.42     25.86 o 
 -17   4  12      202.39      216.56     50.65 o 
 -16   4  12      606.69      619.76     75.99 o 
 -15   4  12       68.13       84.59     40.79 o 
 -14   4  12      255.98      288.46     51.30 o 
 -13   4  12     1153.31     1035.75     89.69 o 
 -12   4  12      520.67      390.32     28.32 o 
 -11   4  12       86.11       70.54     10.64 o 
 -10   4  12      150.60      136.50     26.98 o 
  -9   4  12      205.10      176.77     17.34 o 
  -8   4  12     1383.30     1331.73     45.22 o 
  -7   4  12     3003.59     2805.59     53.23 o 
  -6   4  12     1426.83     1212.98     31.39 o 
  -5   4  12       50.17       95.49      9.96 o 
  -4   4  12     2787.52     2696.33     52.54 o 
  -3   4  12      935.91     1021.73     30.08 o 
  -2   4  12       41.97      106.48     18.43 o 
  -1   4  12     1903.42     1911.35     36.28 o 
   0   4  12     1665.64     1743.98     35.64 o 
   1   4  12      267.61      233.25     14.78 o 
   2   4  12     6364.31     6253.75     72.81 o 
   3   4  12      325.09      208.04     13.87 o 
   4   4  12     1897.41     1792.09     41.84 o 
   5   4  12     5003.89     5026.90    108.72 o 
   6   4  12     1706.64     1877.72     49.31 o 
   7   4  12     1110.90     1169.04     38.66 o 
   8   4  12      742.85      687.05     31.50 o 
   9   4  12      251.93      222.76     21.31 o 
  10   4  12        4.64       24.28     11.37 o 
  11   4  12      220.82      254.83     45.43 o 
  12   4  12     1822.01     1980.50    189.55 o 
  13   4  12      151.83      106.10     31.01 o 
  14   4  12      682.66      591.09     56.38 o 
  15   4  12       50.63       16.22     16.56 o 
  16   4  12       75.72       15.98     16.04 o 
  17   4  12       50.81       57.61     44.86 o 
 -17   5  12        5.14       55.87     42.58 o 
 -16   5  12       10.44       33.81     29.13 o 
 -15   5  12      626.98      840.59    111.11 o 
 -14   5  12      325.91      319.93     69.82 o 
 -13   5  12     1914.57     2002.52    129.58 o 
 -12   5  12       21.07       50.50     21.21 o 
 -11   5  12      846.18      884.39     31.81 o 
 -10   5  12        5.65       19.45      5.59 o 
  -9   5  12        0.88        1.70      3.36 o 
  -8   5  12      172.11      156.74      9.94 o 
  -7   5  12       98.37       93.51      7.36 o 
  -6   5  12      715.86      704.72     35.31 o 
  -5   5  12       11.54       11.06      5.53 o 
  -4   5  12     1499.25     1412.16     38.90 o 
  -3   5  12       67.23       40.60     13.09 o 
  -2   5  12     2881.01     2823.73     45.89 o 
  -1   5  12    10260.96    10315.47    105.80 o 
   0   5  12       91.55       57.13      7.81 o 
   1   5  12     2685.79     2586.79     47.43 o 
   2   5  12      204.81      234.57     14.59 o 
   3   5  12      196.66      121.69     20.11 o 
   4   5  12       22.92       16.07      5.35 o 
   5   5  12     2902.85     2859.03     62.06 o 
   6   5  12       18.44        7.35      6.97 o 
   7   5  12     6075.22     5767.66     81.61 o 
   8   5  12       61.84       68.70     16.52 o 
   9   5  12     1610.78     1586.07     68.90 o 
  10   5  12       36.56       55.96     14.38 o 
  11   5  12       27.08       30.15     12.21 o 
  12   5  12      470.49      441.43     41.20 o 
  13   5  12       61.41       54.48     18.23 o 
  14   5  12     1727.76     1936.77     92.21 o 
  15   5  12      604.39      621.96     53.86 o 
  16   5  12      725.57      627.38     78.01 o 
  17   5  12      701.92      806.36     90.69 o 
 -16   6  12      174.57      139.52     85.26 o 
 -15   6  12     1524.03     1808.53    135.62 o 
 -14   6  12      136.27      171.15     43.96 o 
 -13   6  12      160.52      189.37     47.11 o 
 -12   6  12      396.26      307.18     49.50 o 
 -11   6  12        0.25       16.83     20.52 o 
 -10   6  12       63.87       57.15     10.39 o 
  -9   6  12       71.51       69.49     16.74 o 
  -8   6  12     1391.27     1383.17     65.97 o 
  -7   6  12      139.40      104.17     20.38 o 
  -6   6  12     3461.74     3366.88    100.76 o 
  -5   6  12     1056.78     1101.81     56.75 o 
  -4   6  12     1756.01     1723.52     35.11 o 
  -3   6  12      529.01      600.41     25.86 o 
  -2   6  12     1920.93     2015.27     50.87 o 
  -1   6  12       60.04      118.65     11.12 o 
   0   6  12     1384.44     1488.75     39.07 o 
   1   6  12      229.10      227.71     15.98 o 
   2   6  12     1807.38     1763.41     41.45 o 
   3   6  12      155.05      258.59     16.28 o 
   4   6  12        3.01       10.37      5.21 o 
   5   6  12     6674.51     6755.38    110.10 o 
   6   6  12      375.40      474.00     35.77 o 
   7   6  12      225.37      220.70     32.90 o 
   8   6  12      628.01      614.05     42.51 o 
   9   6  12      311.01      289.95     38.51 o 
  10   6  12      411.16      462.22     36.76 o 
  11   6  12      362.88      380.26     42.70 o 
  12   6  12      390.28      474.38     42.81 o 
  13   6  12       15.81       -6.15     21.57 o 
  14   6  12        1.65      -24.71     24.71 o 
  15   6  12       84.07       79.48     35.60 o 
  16   6  12       44.46        4.80     20.83 o 
 -15   7  12        0.45       16.98     26.38 o 
 -14   7  12        1.58        8.24     22.74 o 
 -13   7  12      321.99      240.70     49.48 o 
 -12   7  12       10.06       12.18     22.18 o 
 -11   7  12      168.33      165.98     46.28 o 
 -10   7  12     1120.45      993.55     88.94 o 
  -9   7  12      287.95      372.48     77.92 o 
  -8   7  12      609.38      561.92     43.91 o 
  -7   7  12     5185.24     4926.31    127.46 o 
  -6   7  12       84.11       91.05     19.63 o 
  -5   7  12     1351.43     1330.03     65.74 o 
  -4   7  12      118.46       96.41     26.64 o 
  -3   7  12        0.40       28.50      8.98 o 
  -2   7  12      404.41      407.42     26.26 o 
  -1   7  12      103.48      108.64     15.17 o 
   0   7  12      355.34      331.51     19.15 o 
   1   7  12      190.05      154.27     14.03 o 
   2   7  12        4.93        8.41      8.07 o 
   3   7  12      211.88      193.17     16.31 o 
   4   7  12       68.31      112.27     15.89 o 
   5   7  12      254.75      253.46     17.79 o 
   6   7  12        2.30       11.12      9.04 o 
   7   7  12       45.99       39.33     10.43 o 
   8   7  12     1185.35     1145.19     58.70 o 
   9   7  12      650.40      636.73     57.86 o 
  10   7  12       82.36       64.81     14.55 o 
  11   7  12        1.16      -29.49     32.86 o 
  12   7  12      146.99      246.84     52.19 o 
  13   7  12     1555.40     1623.67    122.40 o 
  14   7  12      123.14      160.07     43.91 o 
  15   7  12        4.99        9.92     20.23 o 
 -14   8  12       44.66      237.71     66.82 o 
 -13   8  12        0.72        2.77     22.17 o 
 -12   8  12      129.47      171.44     43.53 o 
 -11   8  12        5.27       13.54     26.08 o 
 -10   8  12       53.90       84.41     30.48 o 
  -9   8  12       10.75       21.73     67.18 o 
  -8   8  12      103.19      117.20     36.87 o 
  -7   8  12      132.12      122.30     33.19 o 
  -6   8  12     6661.39     6844.13    214.04 o 
  -5   8  12       44.18       22.98     15.09 o 
  -4   8  12      157.26      126.07     23.98 o 
  -3   8  12      200.43      219.95     18.39 o 
  -2   8  12        0.57       -4.62      5.60 o 
  -1   8  12     1864.80     2021.11     69.78 o 
   0   8  12      216.66      217.77     15.49 o 
   1   8  12      183.47      177.75     15.30 o 
   2   8  12      232.30      217.55     17.22 o 
   3   8  12      331.31      332.62     21.65 o 
   4   8  12      977.75      936.89     35.85 o 
   5   8  12        0.86        6.01      6.25 o 
   6   8  12      687.38      578.57     31.96 o 
   7   8  12        0.65        3.76     16.07 o 
   8   8  12        7.70       36.82     16.98 o 
   9   8  12      337.05      333.08     37.16 o 
  10   8  12      320.58      317.10     42.29 o 
  11   8  12        5.53       26.74     36.59 o 
  12   8  12      432.20      430.00     63.94 o 
  13   8  12       17.75       27.97     21.55 o 
 -12   9  12       54.50       55.31     50.01 o 
 -11   9  12      766.29      868.22     94.56 o 
 -10   9  12      134.59      148.85     44.36 o 
  -9   9  12      479.62      510.57     67.07 o 
  -8   9  12      624.83      739.88     80.64 o 
  -7   9  12       16.07        7.28     17.24 o 
  -6   9  12      220.11      170.43     30.36 o 
  -5   9  12        7.88      -15.18     15.18 o 
  -4   9  12      454.55      475.61     45.12 o 
  -3   9  12       28.63      113.26     30.30 o 
  -2   9  12       34.09       50.72     12.01 o 
  -1   9  12       21.37        7.42      9.18 o 
   0   9  12      464.02      425.49     34.73 o 
   1   9  12       52.77       62.04     16.00 o 
   2   9  12      153.77      167.52     22.91 o 
   3   9  12      391.75      410.74     34.57 o 
   4   9  12      216.75      200.87     23.62 o 
   5   9  12       70.27       37.32     16.69 o 
   6   9  12     1042.81     1158.76     86.09 o 
   7   9  12      135.70      121.28     25.45 o 
   8   9  12     1919.41     2087.28    127.58 o 
   9   9  12      710.03      832.34     84.54 o 
  10   9  12      532.62      596.17     73.45 o 
  11   9  12      127.89      159.12     47.36 o 
  12   9  12       99.49      128.36     40.63 o 
 -10  10  12      168.94      192.10     47.68 o 
  -9  10  12      145.30       91.41     34.21 o 
  -8  10  12        9.25       19.31     31.40 o 
  -7  10  12      270.00      235.04     47.05 o 
  -6  10  12      418.07      422.08     47.21 o 
  -5  10  12       27.05       27.22     26.80 o 
  -4  10  12       29.70       13.49     25.08 o 
  -3  10  12      191.19      208.29     38.73 o 
  -2  10  12      486.47      381.79     49.03 o 
  -1  10  12       18.93       24.81     14.58 o 
   0  10  12       83.41       91.51     26.73 o 
   1  10  12     1635.42     1662.66     69.87 o 
   2  10  12      112.07      120.70     20.69 o 
   3  10  12      432.04      443.74     36.35 o 
   4  10  12        0.53       38.49     28.09 o 
   5  10  12       56.02       69.29     28.21 o 
   6  10  12       88.51      120.02     33.28 o 
   7  10  12      638.10      756.24     78.99 o 
   8  10  12       52.49       60.15     47.00 o 
   9  10  12      293.96      356.02     59.89 o 
  10  10  12      439.06      556.09    117.58 o 
  -7  11  12       43.15       15.74     20.58 o 
  -6  11  12      460.03      527.12     54.07 o 
  -5  11  12       18.14        1.63     32.11 o 
  -4  11  12      142.67      146.72     48.61 o 
  -3  11  12       76.02       68.26     17.52 o 
  -2  11  12      135.31      120.58     22.27 o 
  -1  11  12       29.38       43.23     31.64 o 
   0  11  12      763.76      733.97     69.66 o 
   1  11  12       40.54       63.15     26.24 o 
   2  11  12       60.05      128.46     53.43 o 
   3  11  12      707.42      769.83    110.45 o 
   4  11  12        0.93       24.57     35.54 o 
   5  11  12      112.20      119.88     40.02 o 
   6  11  12        1.89        5.86     21.43 o 
   7  11  12      668.52      758.21     79.72 o 
 -18   1  13        0.05       -1.64     31.26 o 
 -17   1  13       46.18       20.12     18.73 o 
 -16   1  13      114.65      117.42     22.15 o 
 -15   1  13       44.93       67.34     16.00 o 
 -14   1  13        3.03       -7.21     12.85 o 
 -13   1  13      121.07       88.38     16.46 o 
 -12   1  13      857.75      811.00     47.55 o 
 -11   1  13       54.80       28.81     10.55 o 
 -10   1  13     1077.44     1058.63     47.71 o 
  -9   1  13      341.75      369.93     24.08 o 
  -8   1  13      387.63      400.21     22.90 o 
  -7   1  13      255.92      322.33     18.40 o 
  -6   1  13     2956.55     3228.31     59.72 o 
  -5   1  13      461.11      511.99     23.08 o 
  -4   1  13     3782.48     4257.12     62.92 o 
  -3   1  13    11477.42    11835.78    101.94 o 
  -2   1  13     5963.32     5815.80     83.06 o 
  -1   1  13      758.59      821.48     30.83 o 
   0   1  13     3911.34     3938.42     79.07 o 
   1   1  13     1732.50     1798.02     54.49 o 
   2   1  13     4847.22     4890.69     75.18 o 
   3   1  13      851.60      924.79     34.26 o 
   4   1  13      126.34      167.10     19.69 o 
   5   1  13     4740.34     4816.50    121.69 o 
   6   1  13      404.91      281.98     31.69 o 
   7   1  13     2460.03     2545.19     79.86 o 
   8   1  13     1096.23     1266.98     57.62 o 
   9   1  13        8.50        8.15      9.64 o 
  10   1  13     1202.03     1194.77     75.47 o 
  11   1  13       38.93       31.81     13.85 o 
  12   1  13     1038.16      950.43     73.65 o 
  13   1  13     3304.91     3233.57    105.04 o 
  14   1  13      857.89      824.57     48.84 o 
  15   1  13        1.64       -3.13     10.73 o 
  16   1  13       75.53       64.86     17.61 o 
  17   1  13      538.09      600.82     58.49 o 
  18   1  13       96.01      145.45     31.19 o 
 -18   2  13     3231.71     3668.72    142.48 o 
 -17   2  13     1736.65     2001.46    102.00 o 
 -16   2  13     1491.24     1749.61     78.01 o 
 -15   2  13      221.12      247.42     30.23 o 
 -14   2  13     1866.62     2100.14     79.50 o 
 -13   2  13      231.00      264.21     28.68 o 
 -12   2  13      714.94      633.47     31.85 o 
 -11   2  13        3.50        7.21      8.83 o 
 -10   2  13     4980.92     5154.34     93.46 o 
  -9   2  13      343.73      322.68     22.97 o 
  -8   2  13      479.32      467.92     22.77 o 
  -7   2  13     4761.71     4682.27     73.83 o 
  -6   2  13      212.12      247.86     18.52 o 
  -5   2  13     8202.84     8476.86     89.86 o 
  -4   2  13      901.07      892.77     30.75 o 
  -3   2  13     1089.30     1301.19     50.95 o 
  -2   2  13     5083.51     5488.74     71.91 o 
  -1   2  13     7110.18     7418.32     82.11 o 
   0   2  13    10779.42    11284.67    100.92 o 
   1   2  13      946.28     1053.64     55.44 o 
   2   2  13     6359.45     6170.65     76.16 o 
   3   2  13       33.33      112.96     38.79 o 
   4   2  13     1948.60     1910.94     45.04 o 
   5   2  13      138.34       88.64     24.94 o 
   6   2  13       37.35       17.43      6.72 o 
   7   2  13     1134.18     1100.37     42.13 o 
   8   2  13     2144.64     2229.89     76.86 o 
   9   2  13     5217.64     5391.52    156.88 o 
  10   2  13      151.02      190.88     24.80 o 
  11   2  13       14.42       36.22     19.67 o 
  12   2  13      550.66      541.08     39.33 o 
  13   2  13       36.28       28.46     13.45 o 
  14   2  13      110.22      127.92     18.78 o 
  15   2  13      194.11      188.90     22.97 o 
  16   2  13        1.87      -17.55     17.55 o 
  17   2  13      267.60      146.23     66.12 o 
  18   2  13     2497.39     2610.18    120.93 o 
 -18   3  13        0.08      -25.95     28.90 o 
 -17   3  13        6.34       16.90     26.15 o 
 -16   3  13      816.20      889.59     65.61 o 
 -15   3  13        2.20       -5.34     11.76 o 
 -14   3  13      402.16      336.02     32.41 o 
 -13   3  13        8.36        2.71      6.80 o 
 -12   3  13     3248.99     3213.23     92.31 o 
 -11   3  13     1334.25     1333.48     56.04 o 
 -10   3  13     1654.57     1695.08     52.16 o 
  -9   3  13       66.00       57.94     11.11 o 
  -8   3  13       37.68       45.85     10.90 o 
  -7   3  13      723.81      632.22     32.60 o 
  -6   3  13     1799.70     2014.45     47.81 o 
  -5   3  13     6429.66     6180.49    109.07 o 
  -4   3  13      110.25       84.52      9.90 o 
  -3   3  13      832.17      729.76     30.45 o 
  -2   3  13     1105.73     1217.00     30.56 o 
  -1   3  13     1710.32     1888.59     38.12 o 
   0   3  13     4227.27     4191.90     53.89 o 
   1   3  13      169.76      211.27     13.40 o 
   2   3  13     1007.03     1256.41     32.28 o 
   3   3  13     4403.58     4549.49     65.00 o 
   4   3  13      878.51      756.83     31.84 o 
   5   3  13     1268.25     1213.11     41.17 o 
   6   3  13      380.88      331.59     23.15 o 
   7   3  13        0.43        8.70      7.90 o 
   8   3  13      175.62      234.71     20.98 o 
   9   3  13       40.57       45.49     12.73 o 
  10   3  13     2003.42     1893.79     57.85 o 
  11   3  13      133.32      128.55     13.77 o 
  12   3  13      400.54      462.51     26.48 o 
  13   3  13      124.29      153.39     22.74 o 
  14   3  13      117.99      140.45     25.40 o 
  15   3  13      261.40      259.14     34.50 o 
  16   3  13      212.23      198.29     32.65 o 
  17   3  13       78.67       51.21     15.24 o 
  18   3  13       76.42       39.34     25.18 o 
 -17   4  13       53.19      -44.77     89.75 o 
 -16   4  13        2.85      -43.32     43.32 o 
 -15   4  13       44.83       39.40     26.79 o 
 -14   4  13      152.49      171.19     36.29 o 
 -13   4  13      208.33      205.86     46.28 o 
 -12   4  13       94.71       19.77     17.42 o 
 -11   4  13      363.81      298.87     33.13 o 
 -10   4  13      240.35      200.60     19.44 o 
  -9   4  13      158.43      121.26     15.81 o 
  -8   4  13       12.45       11.30      6.37 o 
  -7   4  13       30.59        9.47      7.76 o 
  -6   4  13      165.32      134.81     11.85 o 
  -5   4  13      461.75      470.53     18.70 o 
  -4   4  13     1791.23     1912.61     59.48 o 
  -3   4  13     2570.62     2752.84     61.09 o 
  -2   4  13     3121.56     3405.46     72.92 o 
  -1   4  13       91.51      135.87     11.21 o 
   0   4  13     3703.36     3416.94     52.14 o 
   1   4  13     2617.17     2719.18     47.59 o 
   2   4  13       38.61       28.31      6.60 o 
   3   4  13     1221.38     1351.63     37.84 o 
   4   4  13     1295.39     1277.20     36.70 o 
   5   4  13       60.74       55.69     10.40 o 
   6   4  13     2157.30     2327.71     57.44 o 
   7   4  13     1490.15     1532.03     65.89 o 
   8   4  13      142.87      160.75     15.95 o 
   9   4  13      754.21      767.13     51.16 o 
  10   4  13       90.05       74.15     14.24 o 
  11   4  13     1035.87     1032.56     72.35 o 
  12   4  13      515.57      556.82     56.24 o 
  13   4  13      512.34      530.69     53.98 o 
  14   4  13       40.35       32.03     21.34 o 
  15   4  13      323.11      385.20     45.50 o 
  16   4  13      373.52      359.50     51.44 o 
  17   4  13       69.06       28.88     24.77 o 
 -17   5  13      346.85      268.18     55.73 o 
 -16   5  13       16.51       21.57     26.87 o 
 -15   5  13      125.72      143.32     40.63 o 
 -14   5  13      241.88      283.79     52.43 o 
 -13   5  13      346.23      260.17     48.76 o 
 -12   5  13       17.11       -2.18     23.29 o 
 -11   5  13      439.74      428.58     28.93 o 
 -10   5  13     1083.12      947.99     30.87 o 
  -9   5  13     1241.23     1115.96     29.52 o 
  -8   5  13      273.89      284.34     16.20 o 
  -7   5  13       26.75       25.77      6.30 o 
  -6   5  13      707.08      722.62     25.91 o 
  -5   5  13      236.42      201.14     16.76 o 
  -4   5  13        1.26        2.62      6.76 o 
  -3   5  13     1132.10     1223.75     49.95 o 
  -2   5  13       35.19       80.96     19.45 o 
  -1   5  13      677.87      724.59     26.42 o 
   0   5  13     2281.84     2195.49     47.36 o 
   1   5  13       81.44       74.96      9.11 o 
   2   5  13        7.42        3.67      4.69 o 
   3   5  13       30.63       54.87      8.25 o 
   4   5  13      326.10      326.28     19.42 o 
   5   5  13     1964.59     1900.26     63.84 o 
   6   5  13      344.59      324.13     21.82 o 
   7   5  13     1499.38     1423.99     45.46 o 
   8   5  13      235.80      216.64     25.97 o 
   9   5  13      592.19      578.86     59.57 o 
  10   5  13      371.85      323.29     36.70 o 
  11   5  13      102.87       62.32     17.83 o 
  12   5  13        6.53       18.85     90.90 o 
  13   5  13      153.23      115.27     25.28 o 
  14   5  13       50.46       59.84     20.47 o 
  15   5  13        0.00       31.50     17.57 o 
  16   5  13       11.66        8.06     30.66 o 
 -16   6  13      605.47      749.93     91.32 o 
 -15   6  13      103.09      105.75     40.55 o 
 -14   6  13       20.95       28.12     20.92 o 
 -13   6  13       47.00       83.99     34.55 o 
 -12   6  13        6.59       -2.12     22.90 o 
 -11   6  13      656.70      693.06     77.95 o 
 -10   6  13       79.68       87.53     13.01 o 
  -9   6  13      858.29      736.65     49.63 o 
  -8   6  13      235.09      211.28     27.37 o 
  -7   6  13      647.20      686.42     46.88 o 
  -6   6  13       53.81       97.22     23.29 o 
  -5   6  13       13.27       23.64      4.45 o 
  -4   6  13       35.96       62.71     22.02 o 
  -3   6  13      372.81      438.03     24.19 o 
  -2   6  13     1440.40     1501.84     45.84 o 
  -1   6  13      738.38      735.42     28.25 o 
   0   6  13     1765.12     1784.02     54.58 o 
   1   6  13     1025.38      932.55     32.97 o 
   2   6  13     1177.58     1129.32     33.96 o 
   3   6  13      133.56      140.60     12.61 o 
   4   6  13        1.09        9.66      5.09 o 
   5   6  13       69.98      107.31     10.94 o 
   6   6  13      448.33      443.48     34.91 o 
   7   6  13     1095.82     1089.34     55.74 o 
   8   6  13     2494.96     2415.24     84.96 o 
   9   6  13      330.14      285.72     39.26 o 
  10   6  13       77.48       68.11     16.91 o 
  11   6  13      161.16      179.61     24.34 o 
  12   6  13      136.93      132.66     25.92 o 
  13   6  13        8.38       38.36     28.86 o 
  14   6  13      298.51      286.00     51.63 o 
  15   6  13      171.77      276.84     66.97 o 
  16   6  13       88.08       74.62     32.84 o 
 -15   7  13      130.31      267.29     76.55 o 
 -14   7  13     1006.83     1202.54    110.50 o 
 -13   7  13      355.11      294.39     58.54 o 
 -12   7  13     3179.67     3635.58    181.17 o 
 -11   7  13      560.32      551.95     69.70 o 
 -10   7  13      435.88      441.78     60.95 o 
  -9   7  13     1174.78     1178.95     95.64 o 
  -8   7  13      539.83      518.87     61.79 o 
  -7   7  13     1315.07     1453.52     71.78 o 
  -6   7  13      172.01      210.59     40.19 o 
  -5   7  13     3023.44     2969.77     87.19 o 
  -4   7  13      129.40      116.16     12.11 o 
  -3   7  13     3832.84     3909.06     84.97 o 
  -2   7  13      738.34      701.31     39.22 o 
  -1   7  13     1068.55     1075.07     38.02 o 
   0   7  13      984.73      924.91     31.69 o 
   1   7  13      268.15      290.70     19.22 o 
   2   7  13      920.28      917.33     34.73 o 
   3   7  13      498.10      552.40     29.69 o 
   4   7  13     3043.06     2896.83     62.46 o 
   5   7  13      104.12      118.96     13.40 o 
   6   7  13      863.80      858.39     40.32 o 
   7   7  13        0.15        6.92      7.54 o 
   8   7  13     1314.99     1228.40     78.31 o 
   9   7  13       48.73       39.73     26.82 o 
  10   7  13      284.48      257.52     29.83 o 
  11   7  13     1256.33     1363.72    105.77 o 
  12   7  13      919.17      857.91     87.34 o 
  13   7  13      424.93      518.11     80.74 o 
  14   7  13      260.17      251.76     74.20 o 
  15   7  13      134.70       94.36     35.77 o 
 -13   8  13       41.03       12.26     24.27 o 
 -12   8  13       23.39       53.96     33.00 o 
 -11   8  13        1.37        6.15     24.15 o 
 -10   8  13      646.20      684.35     77.96 o 
  -9   8  13      882.03      896.61    146.94 o 
  -8   8  13      445.37      458.78     85.52 o 
  -7   8  13     2519.44     2609.07    138.00 o 
  -6   8  13     1085.52     1071.33     70.73 o 
  -5   8  13       62.25       74.57     21.69 o 
  -4   8  13      830.47      773.12     55.74 o 
  -3   8  13       66.39       52.72     11.61 o 
  -2   8  13       58.63       82.26     13.57 o 
  -1   8  13      328.02      336.68     29.88 o 
   0   8  13     1167.20     1254.62     36.86 o 
   1   8  13      220.81      193.36     17.31 o 
   2   8  13     2069.72     2012.59     52.58 o 
   3   8  13       22.05       23.40     10.91 o 
   4   8  13       91.74       86.23     13.12 o 
   5   8  13      172.19      182.32     22.81 o 
   6   8  13      172.08      177.71     29.09 o 
   7   8  13     3926.89     3877.15    141.67 o 
   8   8  13      273.20      315.79     46.33 o 
   9   8  13     1617.64     1606.25    189.01 o 
  10   8  13      119.44       82.10     21.97 o 
  11   8  13     1683.22     1738.22    123.51 o 
  12   8  13      198.11      137.59     40.56 o 
  13   8  13       77.03        3.88     21.26 o 
 -12   9  13      705.51      930.68    100.60 o 
 -11   9  13      288.08      326.90     81.21 o 
 -10   9  13      239.09      193.47     60.18 o 
  -9   9  13       53.86       59.28     37.35 o 
  -8   9  13     1547.40     1633.32    160.70 o 
  -7   9  13      327.96      308.35     42.37 o 
  -6   9  13       36.04       61.11     26.23 o 
  -5   9  13     1421.67     1417.84     80.54 o 
  -4   9  13      149.11      175.60     41.99 o 
  -3   9  13      350.75      309.99     44.44 o 
  -2   9  13        2.78       -3.66     19.60 o 
  -1   9  13        0.01        3.61     12.32 o 
   0   9  13       48.21       41.06     14.83 o 
   1   9  13      375.22      324.50     60.97 o 
   2   9  13        0.92        5.07     10.84 o 
   3   9  13      117.79      146.49     23.08 o 
   4   9  13       78.76       53.88     20.31 o 
   5   9  13      534.19      553.20     51.56 o 
   6   9  13       17.26       -0.49     13.01 o 
   7   9  13       11.11       11.84     43.97 o 
   8   9  13     1006.32      992.14     93.10 o 
   9   9  13       41.62      101.93     53.76 o 
  10   9  13        9.19        4.96     28.98 o 
  11   9  13      286.00      363.68     61.09 o 
  12   9  13        4.50       -3.53     23.46 o 
 -10  10  13        8.29       50.38     27.27 o 
  -9  10  13        6.46      -15.87     18.84 o 
  -8  10  13        0.92       14.28     22.45 o 
  -7  10  13      197.86      144.50     42.11 o 
  -6  10  13        3.68      -10.35     14.19 o 
  -5  10  13      264.75      275.84     58.23 o 
  -4  10  13       69.82       35.98     25.88 o 
  -3  10  13       10.98      -17.28     17.28 o 
  -2  10  13      446.86      500.43     57.62 o 
  -1  10  13      291.01      329.30     46.16 o 
   0  10  13        0.79        8.61     17.11 o 
   1  10  13       64.77       51.29     18.11 o 
   2  10  13       41.13       64.19     15.68 o 
   3  10  13       76.45       48.16     27.75 o 
   4  10  13      389.38      452.47     71.85 o 
   5  10  13      133.95       78.30     37.93 o 
   6  10  13      158.47      142.83     38.81 o 
   7  10  13      938.49      994.16     97.86 o 
   8  10  13        8.76       50.42     42.88 o 
   9  10  13      271.51      366.70     89.71 o 
  -6  11  13       21.44       32.56     28.34 o 
  -5  11  13      589.87      646.87     71.66 o 
  -4  11  13      184.03      141.25     34.64 o 
  -3  11  13       17.11      -11.98     25.66 o 
  -2  11  13        1.99      -14.06     61.14 o 
  -1  11  13      831.52      915.00    113.20 o 
   0  11  13       52.57      131.21     46.63 o 
   2  11  13     1276.35     1460.27    149.11 o 
   3  11  13      204.55      168.97     55.92 o 
   4  11  13      971.99     1129.59    137.42 o 
   5  11  13      629.91      608.85    105.79 o 
   6  11  13       16.57       67.46     35.33 o 
 -18   0  14       50.61       39.98     61.51 o 
 -17   0  14       97.52       65.71     51.08 o 
 -16   0  14       43.92       38.61     42.31 o 
 -15   0  14       15.49       58.25     23.29 o 
 -14   0  14        8.60       25.91     19.27 o 
 -13   0  14      737.62      769.44     69.20 o 
 -12   0  14     8075.75     7800.41    207.17 o 
 -11   0  14     6778.50     6729.27    185.03 o 
 -10   0  14     3511.71     3559.83     92.97 o 
  -9   0  14     1268.46     1228.24     59.81 o 
  -8   0  14      320.48      394.37     32.53 o 
  -7   0  14       75.72       97.14     29.09 o 
  -6   0  14     6252.01     6578.33    207.91 o 
  -5   0  14     1687.06     1786.43     62.98 o 
  -4   0  14      473.54      571.19     30.27 o 
  -3   0  14     6643.37     6084.12    105.22 o 
  -2   0  14      602.94      705.31     49.51 o 
  -1   0  14     6671.21     6932.05    108.80 o 
   0   0  14     2330.48     2316.00     75.01 o 
   1   0  14     1418.52     1385.19     80.77 o 
   2   0  14     5361.09     5712.64    122.53 o 
   3   0  14     2158.02     1900.58    100.44 o 
   4   0  14     3144.20     3275.35    137.48 o 
   5   0  14       20.59       42.75     20.18 o 
   6   0  14    17566.36    16597.00    340.38 o 
   7   0  14      810.25      818.11     80.30 o 
   8   0  14     4031.15     3837.67    180.74 o 
   9   0  14     1128.64     1218.95    102.84 o 
  10   0  14     1530.24     1564.47    121.65 o 
  11   0  14     2405.62     2532.34    162.67 o 
  12   0  14      622.36      616.46     84.96 o 
  13   0  14       53.19       56.26     28.11 o 
  14   0  14      559.15      727.32     64.93 o 
  15   0  14     3243.40     3198.82    138.87 o 
  16   0  14       13.54        8.04     16.17 o 
  17   0  14        8.35        2.45     27.75 o 
  18   0  14        2.97       79.30     48.51 o 
 -18   1  14        0.70        9.28     27.95 o 
 -17   1  14      340.98      301.63     34.80 o 
 -16   1  14      177.09      165.96     26.57 o 
 -15   1  14     1532.62     1474.80     71.23 o 
 -14   1  14     1132.32     1101.65     59.11 o 
 -13   1  14     1880.73     1774.47     72.48 o 
 -12   1  14      815.84      891.58     49.63 o 
 -11   1  14      484.59      424.70     26.21 o 
 -10   1  14      351.23      399.46     27.70 o 
  -9   1  14      572.39      684.82     29.35 o 
  -8   1  14      743.13      720.81     28.70 o 
  -7   1  14     2664.96     2678.65     80.41 o 
  -6   1  14     4651.52     4739.59     73.84 o 
  -5   1  14      504.34      461.49     22.64 o 
  -4   1  14    10469.80    10678.97    103.14 o 
  -3   1  14     1627.80     1824.64     46.74 o 
  -2   1  14     5706.93     6206.19     90.96 o 
  -1   1  14     1730.33     1860.32     47.80 o 
   0   1  14     3176.74     3496.98     59.26 o 
   1   1  14    23857.10    24653.30    155.75 o 
   2   1  14     6009.46     6404.99     89.26 o 
   3   1  14     6740.80     7220.00     96.96 o 
   4   1  14     5267.43     5316.76     99.79 o 
   5   1  14     7470.51     7464.92    154.20 o 
   6   1  14      812.15      768.84     52.52 o 
   7   1  14       48.38       16.13     14.05 o 
   8   1  14      927.74     1021.08     52.57 o 
   9   1  14        1.41       -0.12      9.94 o 
  10   1  14      185.95      167.47     36.42 o 
  11   1  14       21.40        2.96     14.43 o 
  12   1  14     2698.39     2567.44    130.05 o 
  13   1  14      113.14      129.37     24.28 o 
  14   1  14     2144.66     2247.80     79.14 o 
  15   1  14      259.61      237.67     27.10 o 
  16   1  14      343.24      309.46     31.74 o 
  17   1  14     1224.98     1286.05     81.09 o 
  18   1  14       42.04       39.34     20.07 o 
 -18   2  14        7.83       74.58     28.55 o 
 -17   2  14      193.36      249.56     42.74 o 
 -16   2  14      373.61      360.90     37.91 o 
 -15   2  14        4.30       -3.77     14.98 o 
 -14   2  14      411.23      359.75     34.43 o 
 -13   2  14       26.78       33.31     13.73 o 
 -12   2  14      526.43      530.34     29.38 o 
 -11   2  14        4.27       -3.97     11.16 o 
 -10   2  14     6690.82     6361.87    120.69 o 
  -9   2  14       38.95       18.80     16.20 o 
  -8   2  14     1414.76     1367.91     42.26 o 
  -7   2  14        0.06        6.09      6.25 o 
  -6   2  14     3697.88     3596.77     61.96 o 
  -5   2  14       85.20       73.61      8.99 o 
  -4   2  14        4.90       38.10      8.21 o 
  -3   2  14     2511.97     2892.70     64.75 o 
  -2   2  14     3571.60     4060.36     64.00 o 
  -1   2  14     1498.14     1775.66     39.23 o 
   0   2  14      319.79      426.20     26.66 o 
   1   2  14    23230.05    24386.86    154.75 o 
   2   2  14     2014.59     2321.48     48.62 o 
   3   2  14     6987.33     7385.30     94.71 o 
   4   2  14      118.61       83.18     31.88 o 
   5   2  14      118.62      140.00     14.89 o 
   6   2  14     4820.27     5170.89    112.60 o 
   7   2  14      801.60      719.94     35.43 o 
   8   2  14     1643.33     1631.17     66.62 o 
   9   2  14       11.81       51.59     19.29 o 
  10   2  14       97.54       74.76     14.48 o 
  11   2  14       17.18       -8.56     16.25 o 
  12   2  14       87.79       61.48     21.25 o 
  13   2  14      653.91      668.18     45.66 o 
  14   2  14       58.15       50.98     14.21 o 
  15   2  14      593.16      491.39     48.12 o 
  16   2  14       34.44       30.60     17.20 o 
  17   2  14        1.73      -12.46     19.71 o 
  18   2  14      259.92      268.48     41.47 o 
 -18   3  14       73.77      133.99     49.48 o 
 -17   3  14       74.58      100.06     37.72 o 
 -16   3  14      248.35      220.09     38.13 o 
 -15   3  14     1258.03     1210.64     61.71 o 
 -14   3  14      321.10      329.96     31.66 o 
 -13   3  14       95.38       78.11     17.83 o 
 -12   3  14      107.41      142.62     20.64 o 
 -11   3  14     1121.40     1066.50     48.63 o 
 -10   3  14      151.95      187.42     22.24 o 
  -9   3  14      287.51      287.81     23.04 o 
  -8   3  14       93.40      132.91     16.08 o 
  -7   3  14      459.68      491.98     25.45 o 
  -6   3  14      259.69      258.24     18.13 o 
  -5   3  14      597.72      574.51     25.60 o 
  -4   3  14        8.40       25.45      7.46 o 
  -3   3  14       79.02      104.14     22.41 o 
  -2   3  14     1897.43     1948.97     40.33 o 
  -1   3  14     2847.97     3021.97     49.91 o 
   0   3  14      578.16      609.02     21.63 o 
   1   3  14       28.48       35.46      5.66 o 
   2   3  14     1295.77     1290.61     37.34 o 
   3   3  14      886.48     1098.54     34.49 o 
   4   3  14      576.05      632.97     30.20 o 
   5   3  14       37.65       48.66      9.78 o 
   6   3  14      418.87      428.80     26.27 o 
   7   3  14       25.42       29.19      8.41 o 
   8   3  14     2431.12     2343.56     63.19 o 
   9   3  14     1171.13     1156.62     52.37 o 
  10   3  14      229.95      228.49     20.86 o 
  11   3  14        0.19        2.31      9.84 o 
  12   3  14      213.90      182.23     19.76 o 
  13   3  14      107.79      111.10     17.68 o 
  14   3  14        1.27       26.35     18.18 o 
  15   3  14       51.34       57.59     19.11 o 
  16   3  14       39.58       35.18     21.55 o 
  17   3  14        1.32      -15.05     24.07 o 
 -17   4  14      163.82      137.81     42.23 o 
 -16   4  14      266.08      253.81     53.41 o 
 -15   4  14      362.11      417.19     61.74 o 
 -14   4  14      135.27       48.18     20.77 o 
 -13   4  14      711.14      789.25     79.26 o 
 -12   4  14      835.08      858.53     55.66 o 
 -11   4  14      146.31       97.56     20.39 o 
 -10   4  14     1351.29     1353.80     51.85 o 
  -9   4  14      677.52      741.11     37.42 o 
  -8   4  14      352.56      291.44     19.26 o 
  -7   4  14      347.50      314.67     22.64 o 
  -6   4  14      254.09      230.37     15.70 o 
  -5   4  14      126.20      151.18     11.33 o 
  -4   4  14        0.11       21.28      6.84 o 
  -3   4  14      542.26      478.95     22.69 o 
  -2   4  14      583.77      640.14     32.87 o 
  -1   4  14     1591.28     1732.79     40.28 o 
   0   4  14      458.58      675.12     24.00 o 
   1   4  14     1002.60     1075.70     30.79 o 
   2   4  14      103.57      107.75     16.40 o 
   3   4  14      238.07      228.82     22.02 o 
   4   4  14       67.25       61.40      8.41 o 
   5   4  14       68.58       43.99     10.31 o 
   6   4  14     4594.69     4508.08    102.05 o 
   7   4  14      210.26      180.00     17.67 o 
   8   4  14     4359.14     4079.46     98.93 o 
   9   4  14      213.97      188.74     19.59 o 
  10   4  14       11.40        2.66      7.69 o 
  11   4  14     1584.88     1573.84     35.20 o 
  12   4  14      251.67      215.33     36.21 o 
  13   4  14     2179.86     2088.59    113.67 o 
  14   4  14      173.77      165.06     29.53 o 
  15   4  14     1032.81     1082.15    121.59 o 
  16   4  14       17.68       -0.50     15.10 o 
  17   4  14       89.69       51.40     31.33 o 
 -16   5  14      161.51      143.51     42.92 o 
 -15   5  14     1073.78     1088.81    116.46 o 
 -14   5  14       92.36       94.80     63.06 o 
 -13   5  14       17.17       21.48     23.14 o 
 -12   5  14     1023.85     1118.17     94.87 o 
 -11   5  14      739.34      719.21     47.55 o 
 -10   5  14       43.25       55.59      9.45 o 
  -9   5  14      146.57      158.57     19.21 o 
  -8   5  14       58.82       42.27      8.65 o 
  -7   5  14      188.77      201.38     14.06 o 
  -6   5  14     2062.63     2025.74     39.44 o 
  -5   5  14       74.79       41.63      6.09 o 
  -4   5  14      728.55      657.96     22.06 o 
  -3   5  14      102.01      113.87     10.43 o 
  -2   5  14     1609.62     1748.60     46.76 o 
  -1   5  14     1108.67     1096.29     38.23 o 
   0   5  14       34.56       13.47      9.40 o 
   1   5  14     3780.78     4079.95     62.96 o 
   2   5  14      131.06      126.24     11.76 o 
   3   5  14     9633.51     9466.10     96.87 o 
   4   5  14     1534.04     1591.25     50.85 o 
   5   5  14      249.86      249.66     23.80 o 
   6   5  14     6569.79     6538.70    139.27 o 
   7   5  14      109.50       39.31      8.37 o 
   8   5  14       34.57       31.51     14.97 o 
   9   5  14       92.66      101.81     25.22 o 
  10   5  14      974.84     1086.46     77.25 o 
  11   5  14      707.32      699.55     61.62 o 
  12   5  14     1178.67     1182.67     81.72 o 
  13   5  14     1383.02     1391.58     77.78 o 
  14   5  14       93.06       89.07     22.27 o 
  15   5  14        8.32        1.78     16.85 o 
  16   5  14       87.98       33.65     38.82 o 
 -16   6  14       84.30       91.65     38.72 o 
 -15   6  14        0.49      -15.78     30.08 o 
 -14   6  14        3.21       49.62     24.94 o 
 -13   6  14      211.95      168.76     42.39 o 
 -12   6  14      787.60      788.11     82.87 o 
 -11   6  14       21.70       33.06     36.94 o 
 -10   6  14      868.65      793.66     36.28 o 
  -9   6  14      820.71      817.59     53.94 o 
  -8   6  14      931.86      855.97     54.67 o 
  -7   6  14     1612.49     1514.80     71.41 o 
  -6   6  14      876.86      793.58     27.44 o 
  -5   6  14     3129.89     3198.21     82.05 o 
  -4   6  14     2073.26     1961.35     54.19 o 
  -3   6  14        0.20        6.88      8.62 o 
  -2   6  14     2213.19     2258.56     85.30 o 
  -1   6  14     1600.59     1498.56     40.84 o 
   0   6  14      695.81      679.22     27.80 o 
   1   6  14      515.27      590.09     26.73 o 
   2   6  14      171.57      138.41     17.00 o 
   3   6  14     2482.04     2416.68     50.72 o 
   4   6  14      135.17      168.28     17.79 o 
   5   6  14      394.57      359.54     18.76 o 
   6   6  14       12.88       19.91      6.70 o 
   7   6  14      246.24      293.28     30.63 o 
   8   6  14     1809.46     1671.07    197.05 o 
   9   6  14       20.89       21.76     18.59 o 
  10   6  14      116.89       91.27     29.31 o 
  11   6  14     1705.86     1729.61     75.91 o 
  12   6  14      188.99      151.20     29.66 o 
  13   6  14       78.65       91.15     19.49 o 
  14   6  14      161.17      216.40     57.93 o 
  15   6  14      297.99      407.86     65.66 o 
 -15   7  14        0.62       68.06     40.50 o 
 -14   7  14      105.24      151.03     67.83 o 
 -13   7  14        8.29       -6.92     24.35 o 
 -12   7  14       23.96       43.17     46.17 o 
 -11   7  14       38.29       28.41     52.85 o 
 -10   7  14       85.16       55.34     49.87 o 
  -9   7  14      100.66       98.29     31.62 o 
  -8   7  14      522.94      474.71     60.70 o 
  -7   7  14       36.76       83.77     20.36 o 
  -6   7  14      478.59      453.06     39.92 o 
  -5   7  14     2456.38     2591.76     82.88 o 
  -4   7  14       16.76       13.79      4.67 o 
  -3   7  14      341.87      434.17     44.78 o 
  -2   7  14       55.42       47.08     10.93 o 
  -1   7  14       37.86       42.54      8.44 o 
   0   7  14      183.28      176.37     24.81 o 
   1   7  14      813.33      807.29     45.72 o 
   2   7  14       70.34       72.01     10.58 o 
   3   7  14      114.43       61.12     15.37 o 
   4   7  14      290.00      365.39     23.05 o 
   5   7  14        4.14        3.26      5.75 o 
   6   7  14        5.01        8.42      7.00 o 
   7   7  14      168.20      237.30     49.49 o 
   8   7  14      170.33      212.92     34.84 o 
   9   7  14       21.88        8.00     11.55 o 
  10   7  14      562.48      598.43     42.80 o 
  11   7  14      201.57      306.04     68.31 o 
  12   7  14       57.06       55.55     28.72 o 
  13   7  14       25.43       15.20     20.12 o 
  14   7  14      297.68      349.83     87.31 o 
 -13   8  14      205.23      130.11     42.30 o 
 -12   8  14       15.00       -4.52     21.71 o 
 -11   8  14       23.40       40.84     23.31 o 
 -10   8  14      388.31      416.35     65.67 o 
  -9   8  14      125.21      165.73     39.34 o 
  -8   8  14      245.89      296.38     75.38 o 
  -7   8  14     1084.14     1128.60    102.10 o 
  -6   8  14      231.77      210.36     33.09 o 
  -5   8  14     1371.38     1388.80     80.19 o 
  -4   8  14      109.25       88.52     42.97 o 
  -3   8  14      170.53      220.16     20.86 o 
  -2   8  14     1397.53     1455.06     58.43 o 
  -1   8  14      489.29      466.24     35.50 o 
   0   8  14     1700.19     1727.03     47.62 o 
   1   8  14     1298.96     1073.69     49.58 o 
   2   8  14      263.77      311.64     21.34 o 
   3   8  14       21.87       20.82      7.43 o 
   4   8  14      136.24      115.04     14.18 o 
   5   8  14        2.14       -3.66      9.84 o 
   6   8  14      268.85      285.05     38.21 o 
   7   8  14       74.87       70.18     25.10 o 
   8   8  14       16.21        3.67     14.96 o 
   9   8  14      306.01      363.46     82.31 o 
  10   8  14       31.32       17.46     14.65 o 
  11   8  14      213.16      240.43     63.90 o 
  12   8  14      154.35       65.48     61.02 o 
  13   8  14       18.01       16.57     27.25 o 
 -12   9  14       14.71       45.50     49.28 o 
 -11   9  14      234.11      311.33     58.46 o 
 -10   9  14        6.69       33.05     29.06 o 
  -9   9  14      216.00      211.29     44.53 o 
  -8   9  14       53.44       50.64     21.97 o 
  -7   9  14        0.11       -0.62     15.15 o 
  -6   9  14     2790.88     2773.78    116.26 o 
  -5   9  14     2518.76     2592.63    109.68 o 
  -4   9  14       68.00       58.77     21.00 o 
  -3   9  14      617.88      595.50     79.05 o 
  -2   9  14        9.87       -2.88     14.78 o 
  -1   9  14      751.52      780.88     45.89 o 
   0   9  14       81.89       93.73     18.09 o 
   1   9  14      161.92      139.40     20.80 o 
   2   9  14      242.61      236.17     35.41 o 
   3   9  14     3651.32     3778.28    105.56 o 
   4   9  14       97.04      122.18     20.40 o 
   5   9  14      701.81      677.60     56.84 o 
   6   9  14      189.15      214.72     35.85 o 
   7   9  14      196.62      262.16     43.05 o 
   8   9  14      229.32      111.25     48.40 o 
   9   9  14       21.20       44.21     48.44 o 
  10   9  14      302.42      364.92     58.51 o 
  11   9  14       98.13      154.78     93.54 o 
  -9  10  14      280.63      255.65     39.31 o 
  -8  10  14     1303.67     1389.06     90.43 o 
  -7  10  14      299.48      245.43     40.18 o 
  -6  10  14      200.71      182.94     31.68 o 
  -5  10  14        1.59      -17.25     21.80 o 
  -4  10  14      507.21      547.89     64.31 o 
  -3  10  14      196.76      262.59     44.02 o 
  -2  10  14      834.38      821.66     74.59 o 
  -1  10  14     1767.99     1928.65    149.50 o 
   0  10  14        7.62       -9.84     18.35 o 
   1  10  14      910.39      974.29     71.11 o 
   2  10  14       32.86       41.70     13.63 o 
   3  10  14        7.22        4.52     13.15 o 
   4  10  14       64.03       83.32     23.24 o 
   5  10  14     1504.01     1424.23    131.99 o 
   6  10  14      564.34      572.79     86.59 o 
   7  10  14      729.71      655.70     72.77 o 
   8  10  14       29.77      -19.26     19.26 o 
   9  10  14      157.02      182.50     81.56 o 
  -6  11  14      305.27      224.29     49.95 o 
  -5  11  14       94.18       79.41     28.38 o 
  -4  11  14     1298.69     1421.87    105.29 o 
  -3  11  14      165.66      213.49     39.74 o 
  -2  11  14      646.65      690.30     94.97 o 
  -1  11  14      307.16      344.68     48.93 o 
   0  11  14      119.20      111.96     40.37 o 
   4  11  14        1.01       29.00     31.98 o 
   5  11  14       22.95        2.65     44.80 o 
   6  11  14      132.26       89.69     28.92 o 
 -18   1  15       19.70       22.76     24.59 o 
 -17   1  15      123.90      105.37     30.61 o 
 -16   1  15     1049.29     1088.35     63.96 o 
 -15   1  15      110.22      121.51     28.71 o 
 -14   1  15      314.46      295.73     31.73 o 
 -13   1  15        6.25       -3.39     12.56 o 
 -12   1  15     1084.72     1085.31     55.70 o 
 -11   1  15       19.37        6.09     13.82 o 
 -10   1  15      574.24      601.92     31.05 o 
  -9   1  15     8024.46     7974.94    118.15 o 
  -8   1  15      850.59      900.62     35.92 o 
  -7   1  15      312.52      302.21     23.02 o 
  -6   1  15      106.42       99.39     10.69 o 
  -5   1  15       63.81       50.88     12.38 o 
  -4   1  15     3249.68     3303.61     60.13 o 
  -3   1  15      139.62      195.08     16.43 o 
  -2   1  15     3377.42     3563.16     69.86 o 
  -1   1  15      858.03      978.71     43.81 o 
   0   1  15     2973.42     3614.05     62.20 o 
   1   1  15     2248.17     2513.88     69.89 o 
   2   1  15     3582.50     4123.09     74.34 o 
   3   1  15     3037.28     3267.56     67.87 o 
   4   1  15      265.66      322.07     22.29 o 
   5   1  15        0.23       35.80     19.37 o 
   6   1  15      368.55      429.96     42.38 o 
   7   1  15     1603.13     1528.49     63.07 o 
   8   1  15      733.46      748.29     47.39 o 
   9   1  15      726.11      739.12     59.26 o 
  10   1  15     1454.65     1428.93     69.08 o 
  11   1  15     1351.71     1286.71     83.54 o 
  12   1  15     1905.21     1827.59    103.99 o 
  13   1  15      927.28     1049.58    127.26 o 
  14   1  15        9.74       12.86     11.21 o 
  15   1  15       51.34       71.96     19.11 o 
  16   1  15      218.11      222.40     34.49 o 
  17   1  15      114.07      112.17     25.95 o 
  18   1  15      682.26      667.82     87.13 o 
 -18   2  15      826.09      848.27     71.59 o 
 -17   2  15       45.85      122.04     28.99 o 
 -16   2  15       87.48      156.32     23.31 o 
 -15   2  15        0.08      -10.72     13.09 o 
 -14   2  15       72.07       84.29     31.27 o 
 -13   2  15      497.62      494.13     39.06 o 
 -12   2  15     2142.06     2234.41     67.74 o 
 -11   2  15     2919.82     2878.75     74.87 o 
 -10   2  15       66.66       69.91     15.75 o 
  -9   2  15      373.16      378.42     30.32 o 
  -8   2  15      561.78      638.16     38.07 o 
  -7   2  15     1270.36     1443.88     39.76 o 
  -6   2  15       92.34      156.08     14.08 o 
  -5   2  15       36.99       11.63      8.19 o 
  -4   2  15      733.17      641.68     28.01 o 
  -3   2  15     2762.61     3019.04     67.88 o 
  -2   2  15      138.99       87.02     11.40 o 
  -1   2  15     1012.19     1116.92     34.72 o 
   0   2  15     7166.36     7768.08     90.29 o 
   1   2  15     1712.31     1883.97     45.39 o 
   2   2  15       24.16       25.78     10.19 o 
   3   2  15      992.22     1113.25     42.74 o 
   4   2  15     1971.25     1929.09     53.27 o 
   5   2  15       28.80       31.48      9.47 o 
   6   2  15      707.53      726.21     34.94 o 
   7   2  15     3663.94     3570.63     71.33 o 
   8   2  15      360.83      285.04     28.35 o 
   9   2  15       46.05       37.50     16.76 o 
  10   2  15       20.55        6.35      9.87 o 
  11   2  15      255.76      223.43     34.91 o 
  12   2  15      457.67      486.12     54.85 o 
  13   2  15      559.96      590.81     50.68 o 
  14   2  15     1518.84     1500.55     63.64 o 
  15   2  15       10.30       19.27     17.94 o 
  16   2  15      208.21      243.32     36.88 o 
  17   2  15       78.83       76.15     22.80 o 
  18   2  15      579.00      525.89     56.11 o 
 -17   3  15      525.22      659.34     83.77 o 
 -16   3  15      210.70      188.05     30.19 o 
 -15   3  15       40.05       34.26     18.09 o 
 -14   3  15     1401.11     1464.18     82.39 o 
 -13   3  15     1239.23     1245.39     73.26 o 
 -12   3  15      113.48       90.24     16.66 o 
 -11   3  15     1685.20     1513.03     62.44 o 
 -10   3  15     1202.66     1280.80     56.18 o 
  -9   3  15     2869.59     2802.70     75.84 o 
  -8   3  15       11.57       -6.35      9.78 o 
  -7   3  15     5090.40     4812.39     80.31 o 
  -6   3  15     1601.18     1520.51     44.03 o 
  -5   3  15      364.08      409.56     22.46 o 
  -4   3  15     4706.79     4769.85     73.30 o 
  -3   3  15      204.83      163.06     16.13 o 
  -2   3  15     3295.97     3253.41     53.83 o 
  -1   3  15     1694.98     1907.24     41.26 o 
   0   3  15     1657.50     1630.17     38.25 o 
   1   3  15      699.19      582.34     25.14 o 
   2   3  15     4827.39     4767.68     72.08 o 
   3   3  15        0.15       -0.92      3.73 o 
   4   3  15     1463.84     1373.89     46.27 o 
   5   3  15       44.13       39.87      8.33 o 
   6   3  15      273.14      333.87     24.35 o 
   7   3  15     2522.53     2558.74     71.21 o 
   8   3  15     1139.75     1009.05     49.63 o 
   9   3  15     3274.26     3259.71     89.78 o 
  10   3  15      357.24      318.46     29.72 o 
  11   3  15      116.24       92.47     15.98 o 
  12   3  15      952.14      939.68     40.90 o 
  13   3  15       37.82       42.48     14.54 o 
  14   3  15      504.45      510.26     48.56 o 
  15   3  15      108.74       88.00     30.54 o 
  16   3  15     1601.76     1700.17     94.08 o 
  17   3  15       16.85       43.81     19.43 o 
 -17   4  15      322.11      372.88     65.22 o 
 -16   4  15      292.34      290.12     54.84 o 
 -15   4  15        3.51       16.89     23.08 o 
 -14   4  15      194.19      294.01     68.44 o 
 -13   4  15       37.15       -9.31     20.97 o 
 -12   4  15       31.57       33.93     23.96 o 
 -11   4  15      371.88      387.46     29.34 o 
 -10   4  15      491.98      477.49     31.44 o 
  -9   4  15      404.74      410.22     24.69 o 
  -8   4  15      135.54      133.77     15.68 o 
  -7   4  15      979.14      959.89     34.41 o 
  -6   4  15       61.05       73.76     10.33 o 
  -5   4  15     1257.69     1217.24     36.41 o 
  -4   4  15       48.25       85.79      9.26 o 
  -3   4  15      221.63      261.79     17.92 o 
  -2   4  15      458.39      383.97     19.43 o 
  -1   4  15      872.83      844.73     29.46 o 
   0   4  15      181.52      182.53     20.64 o 
   1   4  15       14.94       22.21      7.03 o 
   2   4  15     1297.97     1261.54     38.09 o 
   3   4  15      225.91      256.42     19.71 o 
   4   4  15     1437.56     1608.42     56.26 o 
   5   4  15      779.82      733.10     34.34 o 
   6   4  15     1354.76     1516.60     45.18 o 
   7   4  15     4802.72     5133.53    100.01 o 
   8   4  15      443.88      404.32     29.78 o 
   9   4  15     1034.25     1023.65     46.14 o 
  10   4  15      583.61      565.30     39.22 o 
  11   4  15      365.14      341.18     18.29 o 
  12   4  15      371.69      332.65     74.50 o 
  13   4  15      666.80      675.24     88.80 o 
  14   4  15      153.03      193.79     31.96 o 
  15   4  15      120.55      134.43     29.20 o 
  16   4  15      127.12       84.82     31.60 o 
  17   4  15       57.11       44.77     41.07 o 
 -16   5  15      142.62       99.98     38.30 o 
 -15   5  15      315.73      378.76     62.09 o 
 -14   5  15      208.98      120.59     44.87 o 
 -13   5  15      311.37      339.35     59.12 o 
 -12   5  15      759.41      770.30     51.72 o 
 -11   5  15      225.20      233.50     27.20 o 
 -10   5  15      390.71      355.01     21.69 o 
  -9   5  15      163.06      135.44     13.24 o 
  -8   5  15      594.42      627.48     26.14 o 
  -7   5  15       62.11       68.98      9.03 o 
  -6   5  15     1685.51     1757.14     47.10 o 
  -5   5  15       51.05       41.62      6.56 o 
  -4   5  15       16.68       27.83     11.17 o 
  -3   5  15      326.99      332.46     34.43 o 
  -2   5  15     1471.42     1582.81     39.18 o 
  -1   5  15      258.68      247.67     16.02 o 
   0   5  15     2668.38     2724.67     63.52 o 
   1   5  15      224.41      304.78     20.10 o 
   2   5  15     1351.82     1438.82     38.73 o 
   3   5  15      489.09      512.82     23.50 o 
   4   5  15     1898.62     1991.78     50.52 o 
   5   5  15      170.42      200.32     18.24 o 
   6   5  15      978.79     1059.31     37.83 o 
   7   5  15       67.30       96.81     12.94 o 
   8   5  15      699.69      628.18     32.57 o 
   9   5  15     1571.94     1421.83     87.28 o 
  10   5  15        9.21        2.99     18.80 o 
  11   5  15       14.79       -6.43     17.38 o 
  12   5  15      137.28      192.06     37.63 o 
  13   5  15      302.11      320.08    106.64 o 
  14   5  15      177.60      157.19     31.23 o 
  15   5  15      139.77       95.19     30.41 o 
  16   5  15      233.27      220.89     72.03 o 
 -15   6  15        0.97       98.50     40.95 o 
 -14   6  15        5.54      -12.67     57.47 o 
 -13   6  15      348.93      304.14     52.85 o 
 -12   6  15        8.10        2.02     19.74 o 
 -11   6  15     2847.18     2855.43    151.94 o 
 -10   6  15       51.39       88.56     39.06 o 
  -9   6  15        7.86        9.16      5.62 o 
  -8   6  15        5.91        6.37     13.19 o 
  -7   6  15       80.37       87.59     18.15 o 
  -6   6  15     1421.42     1386.27     53.35 o 
  -5   6  15     3174.60     3130.65     65.93 o 
  -4   6  15     1456.81     1492.85     45.33 o 
  -3   6  15      599.34      697.70     39.67 o 
  -2   6  15     1181.17     1143.54     45.71 o 
  -1   6  15       40.30       47.72      8.57 o 
   0   6  15     3114.18     3198.44     61.55 o 
   1   6  15      356.77      323.74     20.56 o 
   2   6  15     1963.77     1988.59     51.50 o 
   3   6  15      592.86      629.46     24.97 o 
   4   6  15        1.05        4.98      5.24 o 
   5   6  15      925.92      893.36     28.82 o 
   6   6  15      121.86      320.96     25.37 o 
   7   6  15     3214.56     3255.14    108.49 o 
   8   6  15      166.58      208.80     37.47 o 
   9   6  15      842.94      876.68     70.12 o 
  10   6  15       64.63       51.06     21.14 o 
  11   6  15      236.35      220.25     27.69 o 
  12   6  15      304.88      345.42     45.89 o 
  13   6  15       11.83       37.27     27.41 o 
  14   6  15     1031.20     1145.35    151.38 o 
  15   6  15      955.12     1122.00    108.24 o 
 -14   7  15       68.85      125.55     39.82 o 
 -13   7  15      200.87      173.76     44.81 o 
 -12   7  15      216.93      284.98     53.65 o 
 -11   7  15       43.52       94.12     32.12 o 
 -10   7  15      121.56      139.66     35.24 o 
  -9   7  15     1530.64     1498.52    108.38 o 
  -8   7  15      350.03      311.22     48.22 o 
  -7   7  15      741.57      712.41     52.14 o 
  -6   7  15       95.80      100.47     17.83 o 
  -5   7  15     3839.36     3738.24     69.46 o 
  -4   7  15      373.20      408.26     36.33 o 
  -3   7  15      202.57      199.31     20.80 o 
  -2   7  15      424.66      395.62     43.37 o 
  -1   7  15        1.83       -1.81      4.77 o 
   0   7  15     1407.69     1387.13     38.44 o 
   1   7  15      291.93      335.72     21.39 o 
   2   7  15     1002.80      914.90     35.97 o 
   3   7  15       44.63       10.05      5.15 o 
   4   7  15       35.40       67.21      9.64 o 
   5   7  15        2.10        5.64      5.75 o 
   6   7  15      185.76      157.51     24.59 o 
   7   7  15      172.11      155.12     21.34 o 
   8   7  15      366.44      379.55     45.17 o 
   9   7  15     1937.57     1968.79    105.63 o 
  10   7  15       91.76       95.60     38.07 o 
  11   7  15      167.76      148.41     53.18 o 
  12   7  15       24.42       -3.34     17.72 o 
  13   7  15       15.25       35.64     22.59 o 
  14   7  15      307.48      378.47     64.73 o 
 -13   8  15      149.46      184.26     76.13 o 
 -12   8  15        0.06      -25.24     26.78 o 
 -11   8  15       96.88       79.67     29.15 o 
 -10   8  15      665.83      522.40    122.75 o 
  -9   8  15      133.27      110.58     76.26 o 
  -8   8  15       62.86       57.74     31.00 o 
  -7   8  15     1175.90     1194.90     76.91 o 
  -6   8  15       28.47       39.06     43.63 o 
  -5   8  15       53.49       25.37     17.72 o 
  -4   8  15     3263.46     3141.30     70.09 o 
  -3   8  15        8.73        2.76      6.98 o 
  -2   8  15      562.50      580.58     40.45 o 
  -1   8  15      296.34      296.81     38.63 o 
   0   8  15      416.51      434.06     24.58 o 
   1   8  15       27.20       32.18     10.35 o 
   2   8  15      611.28      521.77     27.58 o 
   3   8  15       91.63       82.73     11.75 o 
   4   8  15     1845.99     1706.71     51.34 o 
   5   8  15      833.55      871.88     48.08 o 
   6   8  15       28.18       21.10     17.52 o 
   7   8  15      766.22      840.65     66.30 o 
   8   8  15      423.44      377.89     46.94 o 
   9   8  15     1987.00     1857.30    154.37 o 
  10   8  15        7.79        5.18     25.07 o 
  11   8  15     1085.88     1032.64     80.67 o 
  12   8  15     1079.84     1184.85    105.60 o 
  13   8  15      267.39      467.51     69.32 o 
 -11   9  15       86.79       42.61     30.78 o 
 -10   9  15      106.39      101.82     33.65 o 
  -9   9  15       89.74       58.97     37.91 o 
  -8   9  15        4.59       29.38     20.18 o 
  -7   9  15      622.93      568.58     59.67 o 
  -6   9  15      690.90      729.70     66.09 o 
  -5   9  15        1.90       -8.20     25.72 o 
  -4   9  15      110.45      114.93     29.98 o 
  -3   9  15        0.71       -5.31     18.76 o 
  -2   9  15       80.75       94.75     36.60 o 
  -1   9  15        1.91       -8.36     11.53 o 
   0   9  15        1.01       -2.04     13.59 o 
   1   9  15        8.74        5.32      9.76 o 
   2   9  15       89.96      100.20     20.10 o 
   3   9  15     1021.95      973.24     55.27 o 
   4   9  15        0.18        1.09     10.14 o 
   5   9  15      401.91      388.52     44.52 o 
   6   9  15     1201.47     1247.26     80.39 o 
   7   9  15      177.05      177.38     36.23 o 
   8   9  15      238.82      241.76     37.72 o 
   9   9  15     1410.54     1333.67    146.69 o 
  10   9  15        9.60       89.53     39.47 o 
  11   9  15      256.25      230.12     49.54 o 
  -9  10  15      104.78       90.68     26.63 o 
  -8  10  15      292.75      260.52     43.56 o 
  -7  10  15      414.99      397.18     48.58 o 
  -6  10  15       20.65      -17.66     38.69 o 
  -5  10  15     1847.80     1665.45    220.22 o 
  -4  10  15      465.44      519.21    123.97 o 
  -3  10  15      320.45      341.17     51.21 o 
  -2  10  15     1599.14     1674.10    113.35 o 
  -1  10  15      330.84      363.29     48.58 o 
   0  10  15      445.00      442.05     50.64 o 
   1  10  15       18.75       14.74     16.36 o 
   2  10  15        4.72       17.46     10.62 o 
   3  10  15       33.23       37.26     16.64 o 
   4  10  15      149.04      119.19     33.79 o 
   5  10  15      162.19      224.44     56.89 o 
   6  10  15       14.70       -1.91     19.45 o 
   7  10  15       16.06      -34.48     35.03 o 
   8  10  15      180.64      203.07     48.70 o 
   9  10  15      127.25       55.84     56.89 o 
  -6  11  15       12.69       20.55     24.86 o 
  -5  11  15       31.97       53.73     25.58 o 
  -4  11  15       61.97       58.35     27.95 o 
  -3  11  15        8.16      -18.71     18.71 o 
  -2  11  15       74.29       43.81     26.99 o 
  -1  11  15      196.53      182.24     39.67 o 
   0  11  15       33.96       78.90     31.68 o 
   5  11  15        0.79       58.67     32.84 o 
 -18   0  16      478.83      529.23     69.16 o 
 -17   0  16      534.36      645.46     74.17 o 
 -16   0  16      627.04      663.70     73.34 o 
 -15   0  16     3396.15     3403.89    156.62 o 
 -14   0  16      790.49      862.19     80.02 o 
 -13   0  16     2709.94     2656.61    129.48 o 
 -12   0  16     6609.63     6323.39    192.34 o 
 -11   0  16       10.89        0.63     21.21 o 
 -10   0  16     8452.69     8025.79    201.24 o 
  -9   0  16      239.30      189.08     20.88 o 
  -8   0  16        2.59       42.83     17.71 o 
  -7   0  16     9563.47     9739.02    291.36 o 
  -6   0  16     4782.87     5073.25    163.31 o 
  -5   0  16    18925.58    19456.33    343.30 o 
  -4   0  16      265.85      517.47     34.31 o 
  -3   0  16     3903.16     4067.79     91.61 o 
  -2   0  16       88.18      160.39     19.03 o 
  -1   0  16      856.67      799.28     43.91 o 
   0   0  16     5306.50     5771.40    168.05 o 
   1   0  16     9187.43     8612.35    215.49 o 
   2   0  16    27174.86    27937.95    412.67 o 
   3   0  16      808.35     1206.58     85.52 o 
   4   0  16    12439.41    12556.27    282.98 o 
   5   0  16     7243.64     7371.73    226.98 o 
   6   0  16     9506.85     9073.83    260.99 o 
   7   0  16     8236.32     8407.56    263.24 o 
   8   0  16       70.20       46.44     23.34 o 
   9   0  16     3776.59     3524.23    130.10 o 
  10   0  16     1172.74     1056.15    104.22 o 
  11   0  16      216.70      107.94     36.27 o 
  12   0  16     1257.92     1374.22    128.59 o 
  13   0  16     6483.78     6729.88    297.06 o 
  14   0  16     1707.58     1866.32    162.25 o 
  15   0  16     1318.36     1345.54     92.01 o 
  16   0  16      428.41      545.50     60.58 o 
  17   0  16     2165.95     2145.69    190.56 o 
  18   0  16       13.60       -3.55     30.23 o 
 -18   1  16       50.24       93.90     32.42 o 
 -17   1  16     1144.01     1200.24     72.28 o 
 -16   1  16      322.18      372.31     39.07 o 
 -15   1  16       74.41       67.98     17.53 o 
 -14   1  16        8.64        5.76     13.04 o 
 -13   1  16      144.32      118.39     21.24 o 
 -12   1  16     2380.02     2362.80     82.73 o 
 -11   1  16     3477.70     3481.88     97.18 o 
 -10   1  16     2406.20     2203.70     59.03 o 
  -9   1  16     1308.60     1369.13     50.16 o 
  -8   1  16        7.62       14.33      8.28 o 
  -7   1  16      143.78       69.87     36.32 o 
  -6   1  16      592.35      574.03     30.31 o 
  -5   1  16     3019.96     3227.39     61.37 o 
  -4   1  16      301.43      420.23     21.98 o 
  -3   1  16     2674.82     2848.54     61.82 o 
  -2   1  16      749.00     1109.90     55.15 o 
  -1   1  16    13308.71    13565.18    137.90 o 
   0   1  16      279.15      324.67     20.84 o 
   1   1  16     7470.75     8192.95    106.57 o 
   2   1  16     1014.27     1004.35     37.92 o 
   3   1  16      771.88      909.72     36.93 o 
   4   1  16     1539.10     1463.57     47.68 o 
   5   1  16        7.83       17.25     18.32 o 
   6   1  16     2722.79     2615.29    100.18 o 
   7   1  16     4290.84     4685.86    111.98 o 
   8   1  16      573.02      551.32     40.98 o 
   9   1  16       79.94       62.63     20.04 o 
  10   1  16      742.18      724.02     51.53 o 
  11   1  16      878.07      890.16     70.07 o 
  12   1  16      662.84      603.66     60.68 o 
  13   1  16       82.89      150.45     37.71 o 
  14   1  16        1.27        6.84     14.20 o 
  15   1  16     2096.69     2226.49     83.31 o 
  16   1  16       45.46       18.48     19.85 o 
  17   1  16       82.86       95.36     25.53 o 
  18   1  16        6.57        4.65     28.09 o 
 -18   2  16      517.86      611.76     78.76 o 
 -17   2  16        3.52       13.92     15.47 o 
 -16   2  16       97.46       79.20     20.17 o 
 -15   2  16        3.33        3.04     12.76 o 
 -14   2  16      119.95       68.34     19.61 o 
 -13   2  16      680.03      701.65     46.57 o 
 -12   2  16       30.81       11.27     12.99 o 
 -11   2  16      181.06      177.04     18.93 o 
 -10   2  16      585.32      616.81     40.72 o 
  -9   2  16      345.26      344.22     29.63 o 
  -8   2  16     1318.97     1386.71     56.48 o 
  -7   2  16     1842.97     1767.74     42.08 o 
  -6   2  16      963.36     1133.54     36.70 o 
  -5   2  16      665.19      699.41     30.83 o 
  -4   2  16        0.61       11.90      6.50 o 
  -3   2  16     5923.43     5971.67     98.32 o 
  -2   2  16       72.04       94.04     12.70 o 
  -1   2  16     2400.15     2624.55     55.99 o 
   0   2  16      220.68      237.54     17.58 o 
   1   2  16     1405.17     1594.54     42.77 o 
   2   2  16      194.04      247.21     26.43 o 
   3   2  16     3112.63     3026.87     67.03 o 
   4   2  16       79.39       86.47     13.42 o 
   5   2  16      949.41      995.41     40.42 o 
   6   2  16       19.12       14.84      7.16 o 
   7   2  16      205.07      201.80     18.35 o 
   8   2  16     1096.42     1114.64     54.43 o 
   9   2  16      165.02      155.36     46.88 o 
  10   2  16       71.71       50.13     21.57 o 
  11   2  16       17.36       12.86     13.64 o 
  12   2  16     1398.18     1321.37     89.05 o 
  13   2  16        4.92      -36.28     45.84 o 
  14   2  16       55.08       19.76     12.05 o 
  15   2  16      215.80      262.49     37.04 o 
  16   2  16      748.49      757.90     62.16 o 
  17   2  16       13.79       -4.35     16.11 o 
 -17   3  16     1035.40     1265.98    113.31 o 
 -16   3  16      366.24      383.43     61.51 o 
 -15   3  16     1130.28     1286.44     80.79 o 
 -14   3  16      908.05      944.26     68.28 o 
 -13   3  16      421.60      479.85     48.08 o 
 -12   3  16      108.09      107.04     16.65 o 
 -11   3  16        0.39       -1.09     10.07 o 
 -10   3  16        2.28       -8.86      8.86 o 
  -9   3  16      483.53      473.03     54.10 o 
  -8   3  16     1454.65     1467.22     52.99 o 
  -7   3  16      284.91      233.90     18.60 o 
  -6   3  16      410.88      392.24     23.72 o 
  -5   3  16        2.85        1.22      5.49 o 
  -4   3  16      397.53      339.05     24.04 o 
  -3   3  16     2146.05     2146.34     58.05 o 
  -2   3  16     1182.94     1304.49     35.52 o 
  -1   3  16      130.41       92.04     30.10 o 
   0   3  16      130.79      113.58     11.39 o 
   1   3  16      113.43      116.22     12.19 o 
   2   3  16       26.30       11.05      6.19 o 
   3   3  16      130.74      136.96     13.71 o 
   4   3  16      180.29      213.61     19.01 o 
   5   3  16      146.29      153.28     24.10 o 
   6   3  16      391.54      362.90     23.04 o 
   7   3  16      193.49      252.98     22.62 o 
   8   3  16      173.02      200.93     24.40 o 
   9   3  16      111.37      134.20     22.27 o 
  10   3  16     1025.10     1031.61     52.89 o 
  11   3  16       31.25       32.22     10.52 o 
  12   3  16      849.48      933.75     75.45 o 
  13   3  16      115.56      148.24     21.16 o 
  14   3  16      703.28      744.67     74.04 o 
  15   3  16       46.42       45.31     14.29 o 
  16   3  16       75.11       98.01     35.59 o 
  17   3  16       78.44       37.73     14.79 o 
 -17   4  16      167.42      217.79     52.59 o 
 -16   4  16      203.25      206.77     69.33 o 
 -15   4  16     1570.46     1792.25    129.60 o 
 -14   4  16     1068.29      935.47     91.47 o 
 -13   4  16      281.44      262.49     45.75 o 
 -12   4  16      285.50      453.82     60.81 o 
 -11   4  16      403.98      391.64     46.01 o 
 -10   4  16     1923.70     1903.67     59.40 o 
  -9   4  16       32.58       67.93     12.99 o 
  -8   4  16     1974.19     1997.16     52.81 o 
  -7   4  16      199.68      238.59     18.02 o 
  -6   4  16      103.74       97.61     12.47 o 
  -5   4  16     4819.94     4925.33     70.70 o 
  -4   4  16      136.63      176.27     14.49 o 
  -3   4  16     5076.63     5406.03     82.21 o 
  -2   4  16       10.93       11.41      5.47 o 
  -1   4  16        9.98       19.88      6.43 o 
   0   4  16     4198.72     4402.38     70.06 o 
   1   4  16      279.42      271.47     16.87 o 
   2   4  16        9.94        9.52      6.02 o 
   3   4  16     2422.90     2528.56     55.50 o 
   4   4  16        2.56       31.90      8.93 o 
   5   4  16      815.23      809.82     33.46 o 
   6   4  16       50.36       78.91     11.85 o 
   7   4  16      288.96      285.56     26.43 o 
   8   4  16       11.20       18.69     17.29 o 
   9   4  16      198.42      191.41     22.79 o 
  10   4  16      342.75      329.07     27.82 o 
  11   4  16       48.76       75.98     20.92 o 
  12   4  16        9.66        5.77     24.43 o 
  13   4  16       20.49       51.21     24.93 o 
  14   4  16      344.15      329.76     62.76 o 
  15   4  16      422.93      474.63     48.75 o 
  16   4  16      156.62      137.89     28.51 o 
  17   4  16       14.03       27.00     30.78 o 
 -16   5  16      144.19      124.92     38.33 o 
 -15   5  16       80.34       73.04     27.13 o 
 -14   5  16       18.67        4.98     25.73 o 
 -13   5  16      147.14      136.31     45.36 o 
 -12   5  16     1705.93     1634.82     75.55 o 
 -11   5  16      121.69      101.69     24.37 o 
 -10   5  16     1835.75     1965.25     51.75 o 
  -9   5  16      127.71      116.09     13.01 o 
  -8   5  16     1204.74     1143.21     36.14 o 
  -7   5  16      953.01      873.64     37.54 o 
  -6   5  16      880.26      893.89     29.63 o 
  -5   5  16      358.82      383.56     18.38 o 
  -4   5  16      991.49     1031.71     55.14 o 
  -3   5  16      818.64      656.33     34.26 o 
  -2   5  16     1432.76     1478.82     36.13 o 
  -1   5  16     1959.48     1992.16     46.12 o 
   0   5  16      421.62      372.19     26.56 o 
   1   5  16     2246.02     2240.75     59.91 o 
   2   5  16        4.98        9.53      7.11 o 
   3   5  16      757.78      743.66     28.82 o 
   4   5  16        0.34        8.03      7.33 o 
   5   5  16      977.59     1054.86     38.55 o 
   6   5  16       28.32       12.60      7.37 o 
   7   5  16      302.39      283.30     24.20 o 
   8   5  16      185.70      161.87     18.16 o 
   9   5  16       81.53       83.97     13.41 o 
  10   5  16     1520.02     1321.43     88.65 o 
  11   5  16      571.99      513.90     43.74 o 
  12   5  16      122.12      166.86     31.81 o 
  13   5  16      172.07      201.56     37.41 o 
  14   5  16      149.29      118.62     27.19 o 
  15   5  16      577.81      672.56     59.18 o 
  16   5  16       17.64       47.57     36.18 o 
 -15   6  16     1042.86     1115.35    109.26 o 
 -14   6  16     1094.95     1282.74    114.86 o 
 -13   6  16      527.90      529.65     74.08 o 
 -12   6  16     1181.82     1368.40    205.28 o 
 -11   6  16      121.70      110.31     36.80 o 
 -10   6  16      318.32      383.26    106.33 o 
  -9   6  16      239.97      197.67     14.41 o 
  -8   6  16      284.64      281.35     32.73 o 
  -7   6  16       19.53        6.56      6.56 o 
  -6   6  16      742.47      713.09     36.08 o 
  -5   6  16     1115.71     1146.90     40.19 o 
  -4   6  16      993.48     1212.75     64.60 o 
  -3   6  16     3899.22     3763.45     92.68 o 
  -2   6  16        1.42       -0.62      6.63 o 
  -1   6  16     1427.23     1332.30     46.58 o 
   0   6  16        0.02       10.39      7.61 o 
   1   6  16      656.96      583.23     29.64 o 
   2   6  16      104.85       70.50     26.10 o 
   3   6  16       46.61       52.74      8.69 o 
   4   6  16        9.45       10.78      5.25 o 
   5   6  16      393.65      488.34     23.51 o 
   6   6  16      834.19      794.34     75.44 o 
   7   6  16     4952.92     4854.44     97.13 o 
   8   6  16      582.18      590.22     56.28 o 
   9   6  16       35.66       50.79     21.80 o 
  10   6  16        0.44       -3.67     21.05 o 
  11   6  16       63.24       46.07     16.05 o 
  12   6  16      385.36      496.25     61.81 o 
  13   6  16      779.34      977.46     67.20 o 
  14   6  16       18.24       15.87    145.85 o 
  15   6  16       68.15      166.49     64.48 o 
 -14   7  16       25.09       27.47     22.83 o 
 -13   7  16      399.58      515.38     73.73 o 
 -12   7  16        7.15       72.41     47.24 o 
 -11   7  16       91.80       98.66     35.37 o 
 -10   7  16       58.99       77.81     31.27 o 
  -9   7  16      108.48      112.00    108.36 o 
  -8   7  16       78.41       70.54     28.11 o 
  -7   7  16      391.36      438.99     46.87 o 
  -6   7  16      622.74      545.06     40.70 o 
  -5   7  16       13.62       10.77      4.00 o 
  -4   7  16      299.07      386.95     28.93 o 
  -3   7  16       15.97        9.39      8.81 o 
  -2   7  16     1425.99     1435.82     60.74 o 
  -1   7  16      405.68      415.84     23.44 o 
   0   7  16       14.07        6.69      6.14 o 
   1   7  16       99.88      105.85     12.83 o 
   2   7  16     1539.34     1548.43     47.75 o 
   3   7  16     1251.72     1137.15     60.44 o 
   4   7  16       14.67       13.95     10.65 o 
   5   7  16      122.74      114.60     13.49 o 
   6   7  16        6.48       24.07     11.20 o 
   7   7  16        2.20       -1.13     13.76 o 
   8   7  16      229.81      262.61     39.19 o 
   9   7  16      901.70     1004.51     78.34 o 
  10   7  16       22.66       12.82     15.56 o 
  11   7  16      431.54      466.77     55.81 o 
  12   7  16        2.81       -0.60     29.17 o 
  13   7  16      459.84      378.62     62.70 o 
  14   7  16       98.11      112.88    106.98 o 
 -13   8  16       87.53      124.89     48.25 o 
 -12   8  16       13.09       43.30     44.70 o 
 -11   8  16       85.69       48.31     28.50 o 
 -10   8  16       75.83       97.79     37.49 o 
  -9   8  16      105.94       92.73     32.63 o 
  -8   8  16      164.97       85.13     35.30 o 
  -7   8  16      172.16      179.73     34.83 o 
  -6   8  16     1530.41     1501.21     86.10 o 
  -5   8  16      389.56      402.14     53.23 o 
  -4   8  16      918.10      975.26     38.99 o 
  -3   8  16      426.83      368.63     28.54 o 
  -2   8  16      750.62      764.54     48.54 o 
  -1   8  16       86.39       89.57     18.26 o 
   0   8  16       19.88       12.66     10.85 o 
   1   8  16     1201.96     1098.19     57.81 o 
   2   8  16       23.72       26.64     12.88 o 
   3   8  16      215.78      251.80     23.28 o 
   4   8  16     1737.72     1817.66     73.24 o 
   5   8  16      741.20      676.56     43.17 o 
   6   8  16       80.28       84.69     22.62 o 
   7   8  16      437.49      406.75     47.33 o 
   8   8  16      141.94      176.86     34.21 o 
   9   8  16      920.10      899.38     73.68 o 
  10   8  16      198.68      270.16     58.31 o 
  11   8  16      190.19      213.20     75.68 o 
  12   8  16       27.52       27.62     33.66 o 
  13   8  16      491.25      513.62     76.09 o 
 -11   9  16      126.92       94.03     34.33 o 
 -10   9  16      307.75      360.31     57.47 o 
  -9   9  16       23.45       -0.33     18.23 o 
  -8   9  16      595.02      677.50     62.16 o 
  -7   9  16     2267.51     2274.71    110.84 o 
  -6   9  16       29.66       32.85     36.54 o 
  -5   9  16      222.62      209.27     41.27 o 
  -4   9  16      248.75      230.21     49.80 o 
  -3   9  16     1225.27     1319.62     94.30 o 
  -2   9  16     1183.41     1212.26     88.09 o 
  -1   9  16     2849.35     2969.11    143.02 o 
   0   9  16     1285.16     1302.51     63.81 o 
   1   9  16     1819.39     1842.50     76.19 o 
   2   9  16      859.13      792.45     51.05 o 
   3   9  16       11.15       30.98     12.77 o 
   4   9  16       98.54       97.10     19.58 o 
   5   9  16       64.32       41.39     16.85 o 
   6   9  16      930.63      982.13    165.66 o 
   7   9  16      361.32      350.96     44.43 o 
   8   9  16     3138.46     3217.42    218.80 o 
   9   9  16        0.13       10.75     58.33 o 
  10   9  16      256.48      393.02    104.33 o 
  11   9  16        1.77        2.64     19.78 o 
  -9  10  16      126.83      137.78     32.45 o 
  -8  10  16      268.76      314.58     43.12 o 
  -7  10  16        2.96        3.11     58.84 o 
  -6  10  16       26.34       61.00     37.64 o 
  -5  10  16      817.79      888.21     84.19 o 
  -4  10  16      100.07       76.82     26.40 o 
  -3  10  16       89.79       78.02     25.31 o 
  -2  10  16      329.38      439.72     56.18 o 
  -1  10  16        9.13      -20.28     20.28 o 
   0  10  16      432.24      555.36     58.34 o 
   1  10  16      145.21      143.67     30.39 o 
   2  10  16      984.64      982.84     57.78 o 
   3  10  16      515.93      595.12     52.86 o 
   4  10  16     1533.99     1562.61     89.30 o 
   5  10  16       32.36        4.39     17.48 o 
   6  10  16      420.38      454.29     79.67 o 
   7  10  16       25.83       31.73     44.48 o 
   8  10  16       22.83       36.02     24.52 o 
   9  10  16       20.71       47.24     48.48 o 
  -5  11  16     1073.99     1157.83     99.13 o 
  -4  11  16      361.40      347.81     54.73 o 
  -3  11  16      361.88      286.39     48.04 o 
  -2  11  16        3.23        4.80     15.27 o 
  -1  11  16      798.40      655.37     68.20 o 
   0  11  16       55.34       30.83     26.74 o 
 -18   1  17      957.92     1122.69     90.96 o 
 -17   1  17        2.99       -5.40     19.30 o 
 -16   1  17       99.35       89.67     23.31 o 
 -15   1  17      401.06      452.37     41.47 o 
 -14   1  17      298.90      288.08     32.59 o 
 -13   1  17       44.14       14.89     13.92 o 
 -12   1  17     1832.41     1784.41     73.69 o 
 -11   1  17     3635.62     3452.33    110.12 o 
 -10   1  17     1778.00     1715.58     57.77 o 
  -9   1  17      235.50      247.19     26.76 o 
  -8   1  17      418.49      420.68     32.21 o 
  -7   1  17        6.44       23.34      7.05 o 
  -6   1  17      414.18      440.30     25.10 o 
  -5   1  17     1259.57     1427.30     47.33 o 
  -4   1  17     5014.94     4976.70     76.23 o 
  -3   1  17     2224.76     2326.49     57.43 o 
  -2   1  17    14525.97    15093.59    204.32 o 
  -1   1  17      630.09      689.32     43.37 o 
   0   1  17     4500.66     4696.27     75.65 o 
   1   1  17        6.13       87.45     19.49 o 
   2   1  17       53.85      155.07     33.21 o 
   3   1  17       10.58       13.79      9.43 o 
   4   1  17      218.88      273.96     21.79 o 
   5   1  17     3547.20     3756.70    120.14 o 
   6   1  17     3191.92     3320.71    115.13 o 
   7   1  17     3111.10     3514.59    123.32 o 
   8   1  17      270.42      265.08     36.16 o 
   9   1  17       13.34       22.54     17.42 o 
  10   1  17      375.94      360.56     36.39 o 
  11   1  17       93.72       52.34     23.10 o 
  12   1  17      864.69      821.56     72.82 o 
  13   1  17     1026.74     1113.83    161.27 o 
  14   1  17      295.07      339.12     50.73 o 
  15   1  17     1828.06     1822.06     76.25 o 
  16   1  17      775.44      884.10     67.37 o 
  17   1  17       80.50       99.03     25.82 o 
 -17   2  17      284.14      341.95     42.05 o 
 -16   2  17      519.73      483.96     42.78 o 
 -15   2  17      557.85      617.88     66.27 o 
 -14   2  17      411.48      414.30     37.32 o 
 -13   2  17      156.93      144.43     27.97 o 
 -12   2  17      365.65      314.79     37.88 o 
 -11   2  17       41.56       16.17     11.19 o 
 -10   2  17     1214.93     1309.04     78.87 o 
  -9   2  17      395.62      391.60     40.09 o 
  -8   2  17     1647.09     1587.40     53.34 o 
  -7   2  17     2067.84     2112.07     59.64 o 
  -6   2  17     1460.60     1326.44     40.52 o 
  -5   2  17       66.07       99.08     13.69 o 
  -4   2  17        9.20        4.79      6.03 o 
  -3   2  17      330.87      304.41     23.53 o 
  -2   2  17     3246.31     3627.80     67.14 o 
  -1   2  17     3856.26     3826.91     74.64 o 
   0   2  17     1073.46     1080.84     36.53 o 
   1   2  17     5783.85     5476.44     81.15 o 
   2   2  17     3189.07     3337.28     71.09 o 
   3   2  17      150.25      144.96     22.64 o 
   4   2  17      106.44      127.77     15.20 o 
   5   2  17      398.69      583.12     36.55 o 
   6   2  17       14.63        6.73      6.30 o 
   7   2  17      275.50      254.46     26.26 o 
   8   2  17     3070.44     3022.05     90.65 o 
   9   2  17     2367.63     2249.58     80.52 o 
  10   2  17     4655.27     4698.51    161.02 o 
  11   2  17     1406.19     1377.81     72.46 o 
  12   2  17      280.58      263.65     41.90 o 
  13   2  17      500.84      473.69     57.52 o 
  14   2  17      242.91      223.29     39.78 o 
  15   2  17       25.43       45.87     15.60 o 
  16   2  17       18.65       51.19     29.40 o 
  17   2  17      249.06      288.90     51.05 o 
 -17   3  17        4.96      -45.41     45.41 o 
 -16   3  17        9.86      -14.74     21.07 o 
 -15   3  17        1.49        8.45     18.35 o 
 -14   3  17       28.40       18.24     16.59 o 
 -13   3  17      979.71     1077.07     71.05 o 
 -12   3  17       15.75       14.65     13.98 o 
 -11   3  17     2014.96     1983.36     74.14 o 
 -10   3  17      436.84      432.68     34.36 o 
  -9   3  17     6200.01     5949.24    209.22 o 
  -8   3  17       50.54       54.20     10.31 o 
  -7   3  17      232.45      220.45     18.47 o 
  -6   3  17     1721.29     1733.03     49.53 o 
  -5   3  17       58.86       61.16     13.93 o 
  -4   3  17     2609.70     2403.45     67.46 o 
  -3   3  17      903.07      863.79     38.28 o 
  -2   3  17     5787.18     6248.89     79.80 o 
  -1   3  17     2252.21     2310.43     58.45 o 
   0   3  17     2135.51     2172.49     60.60 o 
   1   3  17     1635.54     1744.31     45.94 o 
   2   3  17      563.11      601.97     27.48 o 
   3   3  17     1624.14     1620.34     50.51 o 
   4   3  17     1961.98     2138.28     59.49 o 
   5   3  17      544.15      521.76     27.54 o 
   6   3  17       36.76       48.65     11.63 o 
   7   3  17      961.43      854.95     47.38 o 
   8   3  17     2233.10     2140.41     75.60 o 
   9   3  17      871.93      885.42     49.66 o 
  10   3  17        2.26        6.11     12.76 o 
  11   3  17     1074.59     1082.49     49.65 o 
  12   3  17       76.55       47.13     21.82 o 
  13   3  17     1511.95     1563.76     67.89 o 
  14   3  17     1159.74     1123.86    141.92 o 
  15   3  17      678.99      675.26     58.65 o 
  16   3  17      742.09      801.83     65.33 o 
  17   3  17        0.03      -15.89     15.89 o 
 -17   4  17      153.41      200.56     56.19 o 
 -16   4  17      369.43      451.25     73.16 o 
 -15   4  17      339.56      383.04     62.76 o 
 -14   4  17       78.17       67.59     72.03 o 
 -13   4  17      278.70      282.90     50.38 o 
 -12   4  17        0.01      -32.97     49.95 o 
 -11   4  17      170.77      203.14     28.25 o 
 -10   4  17      203.32      188.24     24.91 o 
  -9   4  17     3669.65     3598.99     74.85 o 
  -8   4  17     2223.11     2134.81     56.02 o 
  -7   4  17       35.45       12.90      9.93 o 
  -6   4  17     1735.85     1781.68     48.03 o 
  -5   4  17      556.24      570.49     27.14 o 
  -4   4  17      418.76      463.03     25.46 o 
  -3   4  17      139.64      245.11     17.27 o 
  -2   4  17       40.23       36.10      8.40 o 
  -1   4  17      721.41      792.52     30.78 o 
   0   4  17      732.01      722.86     34.12 o 
   1   4  17      154.73      148.87     13.58 o 
   2   4  17      922.81     1019.93     36.08 o 
   3   4  17     1249.80     1303.49     40.92 o 
   4   4  17     2720.01     2942.23     63.99 o 
   5   4  17      382.10      343.34     22.73 o 
   6   4  17     1515.22     1539.36     60.74 o 
   7   4  17       68.75       67.86     14.55 o 
   8   4  17     4508.10     4535.22    105.50 o 
   9   4  17      606.86      607.71     62.82 o 
  10   4  17     1757.62     1627.79     63.29 o 
  11   4  17      151.84      164.68     26.16 o 
  12   4  17       73.82       35.36     15.19 o 
  13   4  17      281.66      290.54     44.78 o 
  14   4  17       43.01      -17.83     17.83 o 
  15   4  17        4.85      -21.86     23.25 o 
  16   4  17       98.73       78.51     23.66 o 
 -16   5  17       60.15       17.37     33.74 o 
 -15   5  17      132.22      152.33     42.67 o 
 -14   5  17      134.81       63.15     32.09 o 
 -13   5  17       16.77       31.31     28.59 o 
 -12   5  17      554.47      527.19     43.45 o 
 -11   5  17      128.20       99.85     22.38 o 
 -10   5  17      307.88      328.49     29.41 o 
  -9   5  17        0.67        4.83      6.28 o 
  -8   5  17      254.35      266.96     18.45 o 
  -7   5  17      331.59      390.50     21.48 o 
  -6   5  17      176.87      153.92     12.86 o 
  -5   5  17      432.26      447.39     21.41 o 
  -4   5  17      902.17      880.48     35.51 o 
  -3   5  17     1278.49     1310.23     84.54 o 
  -2   5  17     1259.30     1275.36     34.97 o 
  -1   5  17      113.24       95.48     11.36 o 
   0   5  17        5.53       11.30      6.97 o 
   1   5  17       62.72       51.08     10.69 o 
   2   5  17        1.22       11.90      4.87 o 
   3   5  17     2346.58     2193.46     47.07 o 
   4   5  17        4.60       17.86     10.75 o 
   5   5  17     1709.27     1727.58     55.62 o 
   6   5  17       14.51       45.63     19.55 o 
   7   5  17        3.42        3.29      6.64 o 
   8   5  17      258.68      344.23     29.20 o 
   9   5  17       43.49       53.59     18.83 o 
  10   5  17       10.65       26.05     18.71 o 
  11   5  17      301.77      299.97     90.23 o 
  12   5  17       36.95       40.97     14.48 o 
  13   5  17      250.81      239.79     40.59 o 
  14   5  17      101.36       58.70     22.14 o 
  15   5  17      296.05      273.33     55.33 o 
  16   5  17      197.84      198.30     49.18 o 
 -15   6  17       76.81      107.85     41.65 o 
 -14   6  17       63.98       44.75     41.31 o 
 -13   6  17       27.89       59.19     34.77 o 
 -12   6  17      348.75      332.83     72.37 o 
 -11   6  17      212.53      194.20     46.43 o 
 -10   6  17      274.00      294.15     51.16 o 
  -9   6  17        0.24        0.09      5.05 o 
  -8   6  17      125.25      126.71     14.47 o 
  -7   6  17      241.39      241.84     19.92 o 
  -6   6  17      451.70      398.46     24.43 o 
  -5   6  17      882.41      986.50     41.29 o 
  -4   6  17    12024.60    11895.00    242.22 o 
  -3   6  17      587.77      511.22     54.52 o 
  -2   6  17       11.74       18.25     10.72 o 
  -1   6  17        8.71       10.21      7.36 o 
   0   6  17      547.51      511.17     24.51 o 
   1   6  17      718.58      732.04     32.35 o 
   2   6  17      120.63      123.99     13.56 o 
   3   6  17      884.11      787.43     34.53 o 
   4   6  17       63.19       54.60      8.86 o 
   5   6  17      694.39      761.67     33.79 o 
   6   6  17       71.22       95.25     15.18 o 
   7   6  17      294.82      248.96     24.02 o 
   8   6  17     1330.03     1340.21     85.48 o 
   9   6  17       18.80       34.52     19.33 o 
  10   6  17      642.34      562.34     59.20 o 
  11   6  17       61.82       72.14     21.24 o 
  12   6  17       72.18       74.32     17.94 o 
  13   6  17        0.71       34.98     24.36 o 
  14   6  17       88.64       74.37     35.10 o 
  15   6  17      352.82      328.81     60.38 o 
 -14   7  17       20.97      -43.51     43.51 o 
 -13   7  17      315.04      414.43     94.19 o 
 -12   7  17      144.44      130.06     36.82 o 
 -11   7  17     1821.52     1852.32    131.04 o 
 -10   7  17      155.03      229.47     49.76 o 
  -9   7  17      152.98      206.76     42.71 o 
  -8   7  17      208.43      294.68     51.38 o 
  -7   7  17      541.12      531.03     51.58 o 
  -6   7  17      243.68      205.39     19.98 o 
  -5   7  17       33.79       16.59      4.87 o 
  -4   7  17     6406.58     6405.56    119.08 o 
  -3   7  17      579.24      605.36     38.65 o 
  -2   7  17     1047.51      958.01     51.88 o 
  -1   7  17       15.24       34.53      9.71 o 
   0   7  17      584.48      538.85     37.68 o 
   1   7  17     1440.46     1371.80     44.48 o 
   2   7  17      465.83      519.46     31.56 o 
   3   7  17      319.63      308.75     22.24 o 
   4   7  17       68.52       22.68     13.11 o 
   5   7  17     2196.15     2159.57     55.80 o 
   6   7  17     2164.05     2033.92     78.64 o 
   7   7  17      255.23      363.27     96.43 o 
   8   7  17       61.35       48.62     20.67 o 
   9   7  17      646.37      576.42     85.96 o 
  10   7  17      302.80      234.90     81.66 o 
  11   7  17       14.81       36.60     40.22 o 
  12   7  17      799.79      666.68     69.36 o 
  13   7  17      164.30      174.48     46.91 o 
  14   7  17       51.56       34.02     44.07 o 
 -13   8  17      844.98     1095.28    109.76 o 
 -12   8  17       53.81       61.09     31.37 o 
 -11   8  17        0.01       -4.72     31.65 o 
 -10   8  17      219.43      264.13     70.51 o 
  -9   8  17      180.95      206.60     45.85 o 
  -8   8  17      966.99      895.52     69.48 o 
  -7   8  17      299.76      278.71     58.29 o 
  -6   8  17      599.63      573.35     53.65 o 
  -5   8  17       62.07       36.57     18.71 o 
  -4   8  17       57.35       61.79     20.56 o 
  -3   8  17       75.87       38.44     21.81 o 
  -2   8  17     3142.11     2996.59     90.17 o 
  -1   8  17      257.97      256.61     37.09 o 
   0   8  17      605.14      623.46     43.69 o 
   1   8  17     3647.41     3656.95    164.65 o 
   2   8  17     1827.05     1705.29     73.43 o 
   3   8  17     1945.25     1931.96     79.89 o 
   4   8  17       69.82       57.67     15.48 o 
   5   8  17       14.41       28.36     20.07 o 
   6   8  17      667.58      671.68     60.44 o 
   7   8  17      229.44      305.11     52.65 o 
   8   8  17      146.14       99.51     51.58 o 
   9   8  17       22.10       44.77     23.84 o 
  10   8  17      897.50      833.21     74.52 o 
  11   8  17        0.03       33.63     25.37 o 
  12   8  17      163.34      151.37     38.75 o 
 -11   9  17        8.13       23.67     21.81 o 
 -10   9  17       15.87       -7.44     17.95 o 
  -9   9  17       32.32       18.80     21.73 o 
  -8   9  17      122.82      111.66     24.65 o 
  -7   9  17      732.37      777.66     65.66 o 
  -6   9  17        1.38      -15.60     21.90 o 
  -5   9  17      148.82      153.58     49.56 o 
  -4   9  17      869.85      861.22     79.73 o 
  -3   9  17      747.92      840.91     77.35 o 
  -2   9  17      231.65      242.47     42.12 o 
  -1   9  17      286.41      335.80     32.95 o 
   0   9  17      191.64      175.23     25.70 o 
   1   9  17      235.51      274.73     30.62 o 
   2   9  17      130.41       87.98     17.06 o 
   3   9  17      641.28      662.03     47.06 o 
   4   9  17       74.09       68.32     19.16 o 
   5   9  17        1.28       10.67     21.11 o 
   6   9  17       49.58       49.89     19.73 o 
   7   9  17      171.81      204.66     35.94 o 
   8   9  17       34.05       59.80     26.86 o 
   9   9  17        1.19      -22.92     25.69 o 
  10   9  17     1042.55     1209.52    145.96 o 
  11   9  17       30.34       49.35     33.26 o 
  -8  10  17       84.80       75.62     23.33 o 
  -7  10  17      259.52      284.27     54.44 o 
  -6  10  17       31.65       62.31     32.12 o 
  -5  10  17      488.31      460.11     63.52 o 
  -4  10  17      235.31      218.43     38.18 o 
  -3  10  17       17.17       14.08     24.27 o 
  -2  10  17        1.54      -22.80     22.80 o 
  -1  10  17      132.57      105.82     29.07 o 
   0  10  17      262.13      239.66     40.51 o 
   1  10  17        0.36       -0.17     26.43 o 
   2  10  17       54.95      109.09     30.04 o 
   3  10  17      277.79      273.59     37.67 o 
   4  10  17      117.68       73.06     21.45 o 
   5  10  17       14.04       -5.95     17.30 o 
   6  10  17       42.11      117.53     48.26 o 
   7  10  17      287.19      223.47     63.35 o 
   8  10  17       59.53       74.01     42.96 o 
  -5  11  17      479.62      463.26     73.07 o 
  -4  11  17       10.43       -3.67     20.99 o 
  -3  11  17        0.99      -38.03     42.27 o 
  -2  11  17       67.30       60.50     66.25 o 
  -1  11  17      365.05      435.84    107.29 o 
   0  11  17        7.92       22.28     18.94 o 
 -18   0  18      204.50      197.27     43.09 o 
 -17   0  18      259.11      243.07     47.99 o 
 -16   0  18      631.28      604.37     71.37 o 
 -15   0  18      201.92      233.32     44.27 o 
 -14   0  18      172.88      265.99     45.54 o 
 -13   0  18       91.25       86.30     26.67 o 
 -12   0  18       82.28       66.97     25.48 o 
 -11   0  18     3392.44     3284.66    138.13 o 
 -10   0  18     2079.91     2019.97    105.08 o 
  -9   0  18     1608.75     1694.59    140.99 o 
  -8   0  18     1535.52     1659.78     87.42 o 
  -7   0  18      105.40       93.62     20.34 o 
  -6   0  18      288.05      439.92     37.19 o 
  -5   0  18      103.33       96.98     16.51 o 
  -4   0  18     1286.72     1303.38     84.02 o 
  -3   0  18    10593.60    12087.19    211.33 o 
  -2   0  18     3273.26     3189.04     85.17 o 
  -1   0  18     6554.27     7401.99    151.76 o 
   0   0  18     5924.96     6437.08    140.01 o 
   1   0  18     6497.06     6859.78    145.28 o 
   2   0  18     1369.09      297.71    530.24 o 
   3   0  18      702.48      414.36    436.49 o 
   4   0  18     1082.50      906.57     80.17 o 
   5   0  18       73.04       50.61     21.50 o 
   6   0  18      466.82      537.15     67.81 o 
   7   0  18      804.87      819.55     87.15 o 
   8   0  18       20.02      -13.70     21.30 o 
   9   0  18      327.14      314.03     60.17 o 
  10   0  18     3139.35     3026.04    129.49 o 
  11   0  18      797.12      664.33     88.82 o 
  12   0  18     1178.11     1125.07    120.32 o 
  13   0  18     3066.38     2952.28    200.04 o 
  14   0  18     1082.02      986.26    121.66 o 
  15   0  18     2111.24     2053.62    115.52 o 
  16   0  18      921.19      934.16     80.11 o 
  17   0  18       27.50       37.82     32.94 o 
 -18   1  18      245.16      282.77     45.39 o 
 -17   1  18      155.70      148.78     25.27 o 
 -16   1  18      763.18      799.01     56.55 o 
 -15   1  18        0.01       -3.76     17.40 o 
 -14   1  18     1672.92     1755.32     78.19 o 
 -13   1  18        0.02      -11.60     15.79 o 
 -12   1  18      700.14      752.96     48.60 o 
 -11   1  18       10.25       20.32     18.83 o 
 -10   1  18       29.14       90.19     24.98 o 
  -9   1  18     1121.34     1133.95     53.28 o 
  -8   1  18      482.84      491.24     35.17 o 
  -7   1  18     1331.33     1309.84     58.24 o 
  -6   1  18      134.04      128.85     12.94 o 
  -5   1  18        4.35        1.91      7.89 o 
  -4   1  18     3323.82     3457.63     73.42 o 
  -3   1  18      419.68      505.35     31.38 o 
  -2   1  18     1058.36     1246.12     45.74 o 
  -1   1  18     5241.37     5648.26     95.06 o 
   0   1  18      819.44      832.73     44.64 o 
   1   1  18      939.49      962.76     44.37 o 
   2   1  18     9541.65     9348.65    139.20 o 
   3   1  18        0.34        2.62      6.06 o 
   4   1  18     1425.66     1177.69     47.02 o 
   5   1  18       16.09       12.72      5.58 o 
   6   1  18        4.26        6.74      6.09 o 
   7   1  18       14.35       39.11     20.20 o 
   8   1  18      538.96      500.72     50.52 o 
   9   1  18      712.59      677.85     48.99 o 
  10   1  18      129.34      173.95     34.84 o 
  11   1  18     1139.06     1111.64     80.94 o 
  12   1  18     2363.58     2173.12    150.70 o 
  13   1  18     1377.16     1464.57    100.31 o 
  14   1  18     5423.58     5331.06    197.53 o 
  15   1  18      986.55      992.72     66.61 o 
  16   1  18      112.08      118.34     29.04 o 
  17   1  18        9.14       15.24     33.47 o 
 -17   2  18       27.70       -1.75     24.18 o 
 -16   2  18       11.62       48.96     19.59 o 
 -15   2  18      179.22      186.47     33.06 o 
 -14   2  18      380.97      336.32     41.91 o 
 -13   2  18      360.16      391.49     51.09 o 
 -12   2  18      315.45      289.00     36.52 o 
 -11   2  18      175.23      147.18     26.42 o 
 -10   2  18       22.92       80.55     22.58 o 
  -9   2  18      176.42      191.05     24.21 o 
  -8   2  18      108.51      122.40     15.79 o 
  -7   2  18       35.60       15.11      6.64 o 
  -6   2  18      568.64      456.11     25.48 o 
  -5   2  18     2325.26     2347.94     68.09 o 
  -4   2  18       47.57       54.69     11.74 o 
  -3   2  18     1966.97     2019.66     60.86 o 
  -2   2  18       13.47       22.53      7.77 o 
  -1   2  18      160.05      192.09     26.21 o 
   0   2  18     2807.49     2698.40     64.65 o 
   1   2  18     1475.97     1533.15     49.41 o 
   2   2  18      646.59      804.85     36.46 o 
   3   2  18     1603.42     1742.03     54.13 o 
   4   2  18      917.96      974.42     41.10 o 
   5   2  18       15.30       11.21      8.61 o 
   6   2  18       71.89       69.11     11.80 o 
   7   2  18      673.67      628.65     41.19 o 
   8   2  18     2591.11     2414.86    109.48 o 
   9   2  18       37.68       23.73      9.49 o 
  10   2  18      227.51      255.94     42.45 o 
  11   2  18     1072.97     1034.35     64.43 o 
  12   2  18       61.77       23.71     13.95 o 
  13   2  18      781.85      798.90     73.46 o 
  14   2  18     1332.30     1358.94     71.38 o 
  15   2  18      376.26      431.40    116.47 o 
  16   2  18     1246.63     1296.56     83.77 o 
  17   2  18      294.85      239.00     37.89 o 
 -17   3  18       32.15       25.34     25.19 o 
 -16   3  18       48.08       33.60     26.62 o 
 -15   3  18       34.65       19.81     27.70 o 
 -14   3  18      257.49      293.16     54.28 o 
 -13   3  18      137.97       84.67     20.44 o 
 -12   3  18       99.51      127.80     25.70 o 
 -11   3  18        4.29       -2.46     19.41 o 
 -10   3  18      306.06      268.97     32.11 o 
  -9   3  18     1098.89     1048.05     42.69 o 
  -8   3  18      463.65      458.84     45.07 o 
  -7   3  18     2082.97     2009.05     79.95 o 
  -6   3  18      132.46      155.91     16.24 o 
  -5   3  18      376.09      391.27     24.40 o 
  -4   3  18     1278.89     1260.53     60.53 o 
  -3   3  18       49.10       79.77     13.01 o 
  -2   3  18       95.38      122.03     12.77 o 
  -1   3  18      611.35      747.88     28.77 o 
   0   3  18       28.20       42.89      9.53 o 
   1   3  18     2397.73     2309.85     60.00 o 
   2   3  18     1197.08     1294.71     61.61 o 
   3   3  18      135.99       95.93     13.86 o 
   4   3  18     2789.04     2682.65     62.81 o 
   5   3  18      823.21      819.88     35.18 o 
   6   3  18      127.22      221.20     26.08 o 
   7   3  18     3742.77     3767.05    100.31 o 
   8   3  18      106.06      139.98     21.21 o 
   9   3  18      351.70      432.77     36.13 o 
  10   3  18      301.47      345.00     33.07 o 
  11   3  18     1160.96     1066.08     50.84 o 
  12   3  18       33.43       14.01     13.94 o 
  13   3  18      178.80      177.29     38.23 o 
  14   3  18      207.12      217.12     40.81 o 
  15   3  18       18.30        3.55     22.18 o 
  16   3  18      171.70      103.45     25.47 o 
  17   3  18      117.08      173.29     38.88 o 
 -16   4  18     1154.29     1235.67    113.04 o 
 -15   4  18      264.43      238.80     49.23 o 
 -14   4  18      267.45      362.62     58.40 o 
 -13   4  18      230.72      179.88     41.55 o 
 -12   4  18       20.80        5.75     15.85 o 
 -11   4  18     2649.04     2427.33     90.86 o 
 -10   4  18     3025.15     3010.43     85.60 o 
  -9   4  18     1326.09     1271.40     45.35 o 
  -8   4  18     1181.58     1118.34     46.51 o 
  -7   4  18        6.73        6.43      8.16 o 
  -6   4  18     1051.35     1044.67     35.76 o 
  -5   4  18       49.29       74.56     11.35 o 
  -4   4  18      611.78      592.12     32.56 o 
  -3   4  18     1685.49     1836.58     51.72 o 
  -2   4  18     1635.00     1853.21     41.91 o 
  -1   4  18     2993.32     2935.71     60.36 o 
   0   4  18     7858.75     7795.33    116.10 o 
   1   4  18      427.45      473.22     23.54 o 
   2   4  18     4949.50     5105.20     83.58 o 
   3   4  18       80.45       98.63     11.43 o 
   4   4  18      761.27      879.11     35.75 o 
   5   4  18      141.32      130.88     17.84 o 
   6   4  18     1268.95     1137.41     53.72 o 
   7   4  18      124.11      114.45     18.02 o 
   8   4  18     1832.35     1793.04     68.98 o 
   9   4  18     2088.38     2170.42    129.29 o 
  10   4  18      347.75      410.88     36.39 o 
  11   4  18      651.08      714.49    112.24 o 
  12   4  18        7.38       -2.31     13.62 o 
  13   4  18      409.27      345.03     52.35 o 
  14   4  18      324.13      345.18     53.80 o 
  15   4  18      334.82      304.96     38.91 o 
  16   4  18      775.33      946.18     72.75 o 
 -16   5  18      369.68      480.38     83.06 o 
 -15   5  18       98.82       88.71     34.70 o 
 -14   5  18     1669.30     1771.77    130.86 o 
 -13   5  18     1058.73     1110.44    143.29 o 
 -12   5  18      996.93     1079.70    125.70 o 
 -11   5  18      821.89      903.78     75.98 o 
 -10   5  18       86.91       62.80     26.73 o 
  -9   5  18      243.44      251.29     19.23 o 
  -8   5  18      353.71      340.84     21.18 o 
  -7   5  18     1032.59     1106.60     36.99 o 
  -6   5  18       38.98       37.13     13.47 o 
  -5   5  18    10079.56    10100.49    142.38 o 
  -4   5  18       46.51       61.32     10.61 o 
  -3   5  18     4202.49     4011.45     80.90 o 
  -2   5  18      362.38      388.86     22.07 o 
  -1   5  18        3.49        2.64      5.66 o 
   0   5  18       37.49       26.89      8.26 o 
   1   5  18      472.95      482.14     25.54 o 
   2   5  18     1602.32     1567.01     48.51 o 
   3   5  18        0.33       15.59     22.72 o 
   4   5  18     7321.78     7246.95    101.98 o 
   5   5  18      158.29      242.79     21.91 o 
   6   5  18     3320.01     3340.93     91.39 o 
   7   5  18      161.60      183.91     26.04 o 
   8   5  18      251.33      291.26     26.94 o 
   9   5  18     4561.57     4439.90     98.64 o 
  10   5  18      670.82      684.28     65.78 o 
  11   5  18     2675.68     2797.51    136.18 o 
  12   5  18      133.22      110.62     27.83 o 
  13   5  18      820.84     1088.30    201.37 o 
  14   5  18      771.07      821.11     77.00 o 
  15   5  18        7.10        5.16     15.11 o 
  16   5  18      140.75       73.42     46.41 o 
 -15   6  18        0.04      -14.45     32.36 o 
 -14   6  18        6.08       18.87     47.80 o 
 -13   6  18        6.05       31.76     26.33 o 
 -12   6  18        1.69       -0.26     27.61 o 
 -11   6  18      588.93      635.97     75.70 o 
 -10   6  18       83.88       35.00     22.33 o 
  -9   6  18      161.39      192.25     41.83 o 
  -8   6  18      124.95       97.59     15.53 o 
  -7   6  18     1875.21     1792.13     52.62 o 
  -6   6  18      359.80      384.03     30.05 o 
  -5   6  18     1224.63     1189.98     53.32 o 
  -4   6  18     1109.25     1007.22     78.09 o 
  -3   6  18      666.10      625.86     60.59 o 
  -2   6  18       21.20       30.51     14.89 o 
  -1   6  18     4227.00     4190.16     84.22 o 
   0   6  18        2.72       11.46      9.18 o 
   1   6  18     1519.92     1598.33     53.68 o 
   2   6  18      460.11      504.60     27.89 o 
   3   6  18      845.75      877.88     47.75 o 
   4   6  18     1047.75     1090.66     46.62 o 
   5   6  18      497.48      373.66     31.21 o 
   6   6  18      407.12      486.25     35.15 o 
   7   6  18      519.63      609.73     51.78 o 
   8   6  18     1434.20     1485.91     93.04 o 
   9   6  18      953.89      882.49     73.05 o 
  10   6  18        0.52       -9.42     15.88 o 
  11   6  18       34.93       36.24     19.95 o 
  12   6  18        4.46       19.92     12.37 o 
  13   6  18        3.56       13.39     16.64 o 
  14   6  18       84.50      102.43    128.01 o 
  15   6  18      139.01      185.72     53.50 o 
 -14   7  18        0.37       25.55     31.35 o 
 -13   7  18        9.45      -27.27     27.27 o 
 -12   7  18       11.77       22.59     32.99 o 
 -11   7  18       32.15       18.35     20.73 o 
 -10   7  18      485.88      617.60     76.06 o 
  -9   7  18       29.11       38.88     54.55 o 
  -8   7  18      211.33      219.34     35.34 o 
  -7   7  18      187.53      168.16     31.73 o 
  -6   7  18      183.24      201.45     25.71 o 
  -5   7  18      156.66      145.11     13.63 o 
  -4   7  18      668.96      726.35     42.20 o 
  -3   7  18      330.17      351.42     43.25 o 
  -2   7  18       75.09      104.35     18.93 o 
  -1   7  18     2952.55     3015.84     67.32 o 
   0   7  18     3271.83     3172.00     73.15 o 
   1   7  18     2590.47     2546.14     62.28 o 
   2   7  18      310.54      328.13     25.66 o 
   3   7  18      220.96      209.77     21.03 o 
   4   7  18      209.95      202.31     23.79 o 
   5   7  18      209.79      203.96     18.29 o 
   6   7  18       21.87       14.88     15.71 o 
   7   7  18      328.25      394.23     52.32 o 
   8   7  18      318.19      298.41     42.94 o 
   9   7  18      236.94      205.55     63.93 o 
  10   7  18        1.33       12.62     21.11 o 
  11   7  18        5.02       45.01     39.14 o 
  12   7  18        1.50       -0.37     40.64 o 
  13   7  18      957.42      996.27    140.93 o 
  14   7  18       27.11       60.18     30.01 o 
 -12   8  18      225.59      247.04     54.20 o 
 -11   8  18      138.05      135.19     45.38 o 
 -10   8  18      334.92      371.55     62.86 o 
  -9   8  18      786.27      804.49     69.16 o 
  -8   8  18       20.47       16.40     15.06 o 
  -7   8  18       23.58       22.66     18.54 o 
  -6   8  18      912.54      935.25     85.95 o 
  -5   8  18      150.55      199.55     40.54 o 
  -4   8  18     1286.40     1244.66     92.99 o 
  -3   8  18      101.26       81.69     15.38 o 
  -2   8  18      104.53       80.59     24.29 o 
  -1   8  18       79.30       66.05     24.02 o 
   0   8  18      245.55      193.38     30.94 o 
   1   8  18      105.33      108.66     21.14 o 
   2   8  18      301.87      245.51     29.48 o 
   3   8  18       24.82       13.68     12.77 o 
   4   8  18      112.86       77.02     17.59 o 
   5   8  18      200.43      207.55     29.19 o 
   6   8  18        0.03       -3.02     11.12 o 
   7   8  18     1869.68     1799.45    140.16 o 
   8   8  18       73.23       62.70     30.91 o 
   9   8  18     1437.76     1435.37     96.15 o 
  10   8  18       74.12       92.81     27.68 o 
  11   8  18       75.49       93.07     37.51 o 
  12   8  18      249.20      215.77     68.76 o 
 -11   9  18      189.42      195.41     39.34 o 
 -10   9  18       87.76       70.01     21.87 o 
  -9   9  18      230.17      251.80     39.31 o 
  -8   9  18       69.53       60.85     22.43 o 
  -7   9  18      218.13      149.50     40.16 o 
  -6   9  18       26.98       48.57     23.99 o 
  -5   9  18       39.66       47.55     20.27 o 
  -4   9  18        4.15      -10.02     27.88 o 
  -3   9  18      649.78      711.87    109.81 o 
  -2   9  18      657.54      698.72     80.69 o 
  -1   9  18       73.26       13.88     14.79 o 
   0   9  18       69.03       60.91     33.33 o 
   1   9  18      150.00      113.31     22.41 o 
   2   9  18        8.53        4.56     12.28 o 
   3   9  18        1.11       -8.68     11.40 o 
   4   9  18     1230.51     1177.16     79.29 o 
   5   9  18       74.82       42.96     19.75 o 
   6   9  18        7.19        0.04     12.41 o 
   7   9  18      302.52      380.79     48.20 o 
   8   9  18      594.25      626.01     62.95 o 
   9   9  18       75.17      107.66     58.16 o 
  10   9  18       34.21       13.40     39.51 o 
  -8  10  18      277.80      319.40     61.57 o 
  -7  10  18      772.97      770.55    203.41 o 
  -6  10  18       19.33      -26.10     26.10 o 
  -5  10  18       69.95       56.10     33.39 o 
  -4  10  18      389.80      321.52     50.11 o 
  -3  10  18        0.10      -22.94     22.94 o 
  -2  10  18      304.14      317.96     47.72 o 
  -1  10  18       27.81       40.83     23.10 o 
   0  10  18      592.41      679.38     88.87 o 
   1  10  18       24.41        9.50     25.75 o 
   2  10  18     1204.56     1239.74     84.46 o 
   3  10  18       35.71       32.25     15.45 o 
   4  10  18      364.62      379.98     46.60 o 
   5  10  18       10.31        5.07     19.04 o 
   6  10  18     1395.85     1447.07    142.80 o 
   7  10  18      149.01      144.26     46.31 o 
   8  10  18       13.74       18.58     19.35 o 
  -4  11  18        8.43       21.69     26.06 o 
  -3  11  18      194.14      192.63     40.51 o 
  -2  11  18       27.10       24.40     16.59 o 
  -1  11  18        4.14      -13.14     18.13 o 
   0  11  18        4.58      -30.95     30.95 o 
 -17   1  19       16.93       -7.19     26.49 o 
 -16   1  19       24.58       15.14     15.74 o 
 -15   1  19      163.65      155.06     25.92 o 
 -14   1  19       41.95       37.55     19.65 o 
 -13   1  19     1443.30     1464.83     69.61 o 
 -12   1  19     2012.21     2144.56     98.01 o 
 -11   1  19      721.42      617.63     53.20 o 
 -10   1  19     1853.38     1880.19     87.45 o 
  -9   1  19      828.16      849.18     46.96 o 
  -8   1  19     1086.88     1034.06     49.34 o 
  -7   1  19       44.02       56.58     19.00 o 
  -6   1  19     1023.45      870.87     33.13 o 
  -5   1  19      811.53      743.74     32.20 o 
  -4   1  19       40.07       46.44     20.85 o 
  -3   1  19      194.95      187.29     20.19 o 
  -2   1  19      886.01      945.23     37.09 o 
  -1   1  19     3232.38     3513.14     95.61 o 
   0   1  19     5775.76     6212.33    101.72 o 
   1   1  19        5.68      139.18     64.20 o 
   2   1  19       40.23       72.68     50.06 o 
   3   1  19     1636.59     1681.05     65.26 o 
   4   1  19      371.81      299.19     27.91 o 
   5   1  19        2.58       -7.15      7.15 o 
   6   1  19      109.58       48.65     39.33 o 
   7   1  19      149.71      134.44     28.12 o 
   8   1  19     1122.62      902.77     67.80 o 
   9   1  19        4.34       55.99     20.00 o 
  10   1  19     2872.45     2741.32    125.40 o 
  11   1  19      116.55      136.03     27.37 o 
  12   1  19      544.93      536.18     60.40 o 
  13   1  19       35.76       82.75     30.09 o 
  14   1  19      578.24      574.00     96.94 o 
  15   1  19       13.30       41.29     32.38 o 
  16   1  19       27.74       24.56     22.39 o 
  17   1  19      258.31      289.56     40.36 o 
 -17   2  19     1559.57     1649.42    128.38 o 
 -16   2  19       50.94       65.93     24.19 o 
 -15   2  19        1.81       26.28     21.93 o 
 -14   2  19       21.37       18.53     15.56 o 
 -13   2  19     1131.47     1154.30     82.37 o 
 -12   2  19       68.78       96.03     22.46 o 
 -11   2  19      998.48      953.39     64.19 o 
 -10   2  19     8796.41     8558.06    153.80 o 
  -9   2  19       23.53       12.69     13.43 o 
  -8   2  19     1457.41     1340.73     51.10 o 
  -7   2  19        1.61       -4.12      9.93 o 
  -6   2  19      975.35      886.68     44.22 o 
  -5   2  19      290.21      276.00     28.56 o 
  -4   2  19       78.01       42.28     26.43 o 
  -3   2  19     1798.58     1874.40     90.64 o 
  -2   2  19      218.48      167.54     16.59 o 
  -1   2  19     2573.17     2514.19     64.30 o 
   0   2  19      443.52      467.29     28.69 o 
   1   2  19      320.78      379.20     26.03 o 
   2   2  19      826.77      882.97     44.35 o 
   3   2  19     3329.02     3453.75    119.02 o 
   4   2  19       19.73       23.55      6.46 o 
   5   2  19     1485.44     1511.29     54.49 o 
   6   2  19     2578.32     2313.82    100.52 o 
   7   2  19      431.98      337.99     43.82 o 
   8   2  19     6454.81     5937.92    142.12 o 
   9   2  19       36.59       -0.15     12.04 o 
  10   2  19     1326.90     1253.37    116.59 o 
  11   2  19      259.92      299.84     36.47 o 
  12   2  19       70.67       59.39     26.12 o 
  13   2  19        1.03       -7.73     34.70 o 
  14   2  19      219.10      263.57     53.03 o 
  15   2  19     3612.29     3719.85    173.00 o 
  16   2  19      260.89      314.68     43.18 o 
  17   2  19      757.15      831.13     70.48 o 
 -17   3  19       72.95      116.62     55.78 o 
 -16   3  19      101.79      162.42     38.34 o 
 -15   3  19     1601.32     1929.92    102.03 o 
 -14   3  19      151.12      175.49     34.10 o 
 -13   3  19      253.95      279.92     52.79 o 
 -12   3  19       76.66       88.44     25.84 o 
 -11   3  19     1083.74     1045.48     51.98 o 
 -10   3  19      235.24      234.28     29.28 o 
  -9   3  19      810.46      800.58     52.60 o 
  -8   3  19     6120.09     5672.88    154.24 o 
  -7   3  19      179.38      208.74     25.50 o 
  -6   3  19       27.25       -0.70      7.28 o 
  -5   3  19       53.11       47.65     10.10 o 
  -4   3  19       41.92       41.36     11.10 o 
  -3   3  19      887.93      908.47     37.87 o 
  -2   3  19       22.08       28.47     11.83 o 
  -1   3  19     1377.18     1505.81     41.57 o 
   0   3  19     1317.91     1381.67     47.53 o 
   1   3  19      399.37      405.80     23.99 o 
   2   3  19       31.23       63.69     21.30 o 
   3   3  19      794.23      798.03     37.63 o 
   4   3  19      255.93      280.01     20.85 o 
   5   3  19     1459.10     1450.00     52.69 o 
   6   3  19      578.20      601.23     40.56 o 
   7   3  19       30.18       33.99     14.62 o 
   8   3  19        6.95       17.15     12.93 o 
   9   3  19      138.89      104.65     21.04 o 
  10   3  19        9.79       27.88     12.80 o 
  11   3  19        1.73       23.88     11.62 o 
  12   3  19      206.78      184.17     29.83 o 
  13   3  19      392.60      325.12     51.30 o 
  14   3  19       12.18        1.64     29.16 o 
  15   3  19       71.67       62.76     31.46 o 
  16   3  19      191.92      100.64     35.69 o 
  17   3  19     2907.62     3092.51    134.77 o 
 -16   4  19      152.68      247.95     55.75 o 
 -15   4  19       24.63       24.54     25.18 o 
 -14   4  19      119.96      133.87     35.57 o 
 -13   4  19      220.62      235.31     32.20 o 
 -12   4  19        1.20      -14.03     16.03 o 
 -11   4  19       41.15       39.16     16.18 o 
 -10   4  19     1467.19     1156.16     96.63 o 
  -9   4  19      310.49      293.98     31.15 o 
  -8   4  19      390.03      316.31     22.76 o 
  -7   4  19        3.53       14.89      6.88 o 
  -6   4  19      349.39      350.86     22.90 o 
  -5   4  19      219.03      226.75     22.48 o 
  -4   4  19      303.79      292.87     24.82 o 
  -3   4  19      795.34      757.62     37.53 o 
  -2   4  19     4209.31     4148.57     98.20 o 
  -1   4  19        7.59        8.20      6.75 o 
   0   4  19     1945.54     2008.01     67.27 o 
   1   4  19       17.96       19.77      6.43 o 
   2   4  19     1472.98     1419.24     45.30 o 
   3   4  19      184.19      193.82     19.50 o 
   4   4  19      318.47      231.30     20.88 o 
   5   4  19     3876.83     3802.70     86.41 o 
   6   4  19       38.01       59.00     15.21 o 
   7   4  19      385.23      397.04     33.75 o 
   8   4  19      942.82      833.91     68.15 o 
   9   4  19     1628.79     1635.51     67.99 o 
  10   4  19       13.96       34.47     12.30 o 
  11   4  19      351.10      365.40     51.63 o 
  12   4  19     1467.93     1422.18     78.76 o 
  13   4  19       84.68       66.26     25.49 o 
  14   4  19      867.45     1034.58     88.84 o 
  15   4  19        5.84      -20.65     22.88 o 
  16   4  19       75.14       88.51     28.87 o 
 -16   5  19      640.82      862.56    112.76 o 
 -15   5  19      755.67      771.78     91.77 o 
 -14   5  19        1.42      -31.62     31.62 o 
 -13   5  19        1.25       10.89     28.74 o 
 -12   5  19        4.03      -17.23     40.57 o 
 -11   5  19       50.61       37.15     19.56 o 
 -10   5  19       26.51       14.56      9.23 o 
  -9   5  19       24.01       18.09     10.51 o 
  -8   5  19       88.22       61.71     10.59 o 
  -7   5  19     2543.02     2394.68     53.41 o 
  -6   5  19       57.90       65.88     14.24 o 
  -5   5  19      381.90      373.15     25.75 o 
  -4   5  19       61.42      111.13     14.43 o 
  -3   5  19      132.78      100.35     17.64 o 
  -2   5  19      313.82      316.41     22.64 o 
  -1   5  19     1108.06     1104.30     38.29 o 
   0   5  19      129.42      105.58     13.72 o 
   1   5  19      104.02      122.73     14.09 o 
   2   5  19      165.78      143.69     15.42 o 
   3   5  19       16.00       21.80     10.67 o 
   4   5  19      334.62      316.54     25.83 o 
   5   5  19       61.67       49.73     23.12 o 
   6   5  19        3.53      -10.71     10.71 o 
   7   5  19       40.97       26.62     13.19 o 
   8   5  19      102.64       72.34     15.29 o 
   9   5  19        1.17       54.44     37.50 o 
  10   5  19      112.30      177.15     39.12 o 
  11   5  19      189.90      124.75     34.90 o 
  12   5  19      542.24      498.58     47.34 o 
  13   5  19      549.55      572.43    147.12 o 
  14   5  19      165.09      216.20     93.82 o 
  15   5  19        8.22      -15.52     15.52 o 
 -15   6  19      358.20      491.70     76.48 o 
 -14   6  19       11.51      114.36     41.92 o 
 -13   6  19      573.02      597.13     78.91 o 
 -12   6  19      152.85      181.44     42.54 o 
 -11   6  19       19.02      -31.08     31.08 o 
 -10   6  19      942.20     1031.55     93.00 o 
  -9   6  19       57.83       57.45     24.32 o 
  -8   6  19       85.36       52.53     10.02 o 
  -7   6  19       18.18       11.82      6.00 o 
  -6   6  19        2.37        1.81      9.67 o 
  -5   6  19     1464.79     1539.22     73.12 o 
  -4   6  19      680.99      685.23     41.56 o 
  -3   6  19      951.17      987.49     76.11 o 
  -2   6  19       85.11      112.06     35.39 o 
  -1   6  19      351.51      446.37     40.52 o 
   0   6  19     1921.37     1794.22     51.44 o 
   1   6  19       32.25       32.64      8.47 o 
   2   6  19     1973.36     1868.19     60.43 o 
   3   6  19      150.58      163.10     21.59 o 
   4   6  19     2059.70     1988.13     63.93 o 
   5   6  19      257.27      138.24     20.37 o 
   6   6  19      144.84      106.10     18.78 o 
   7   6  19       31.84       13.90     12.51 o 
   8   6  19      261.75      213.83     38.11 o 
   9   6  19       67.51       43.48     42.18 o 
  10   6  19        1.59        6.87     14.22 o 
  11   6  19      390.52      408.37     54.61 o 
  12   6  19      445.76      478.68     46.08 o 
  13   6  19       69.82      138.61     51.69 o 
  14   6  19     1186.70     1285.72    160.76 o 
 -14   7  19       11.42       37.03     30.13 o 
 -13   7  19       76.99       37.98     44.03 o 
 -12   7  19      144.96       69.19     30.59 o 
 -11   7  19      375.66      377.82     61.40 o 
 -10   7  19      441.60      463.63     65.00 o 
  -9   7  19        5.84       -0.21     21.06 o 
  -8   7  19      557.30      612.15     57.65 o 
  -7   7  19      182.88      214.48     36.14 o 
  -6   7  19     3678.92     3691.77    125.68 o 
  -5   7  19     1044.26     1057.72     49.54 o 
  -4   7  19       78.46       69.59     16.19 o 
  -3   7  19     1295.43     1209.61     71.49 o 
  -2   7  19      475.67      512.04     39.63 o 
  -1   7  19     1322.76     1290.28     45.84 o 
   0   7  19      182.78      176.98     18.68 o 
   1   7  19     1170.14     1194.53     48.00 o 
   2   7  19      146.92      165.51     17.14 o 
   3   7  19      354.04      383.63     33.61 o 
   4   7  19     1159.63     1107.43     48.92 o 
   5   7  19      527.52      559.26     40.92 o 
   6   7  19       35.86       42.33     20.82 o 
   7   7  19      202.45      231.41     37.86 o 
   8   7  19       91.11       67.75     21.70 o 
   9   7  19        0.27      -36.19     56.05 o 
  10   7  19     1649.48     1825.66    111.46 o 
  11   7  19      651.30      674.31     73.68 o 
  12   7  19      169.94      226.79     43.09 o 
  13   7  19      512.25      689.65    122.30 o 
 -12   8  19        0.37       18.48     49.17 o 
 -11   8  19       63.02       98.44     59.15 o 
 -10   8  19      482.31      503.53     56.92 o 
  -9   8  19      158.63      133.49     30.48 o 
  -8   8  19      331.47      440.95     50.70 o 
  -7   8  19      471.95      508.42     85.41 o 
  -6   8  19     3218.21     3133.67    157.13 o 
  -5   8  19       20.38       32.56     24.21 o 
  -4   8  19     1084.93     1132.04     90.32 o 
  -3   8  19     1797.23     1938.83     72.83 o 
  -2   8  19       11.54        0.05      8.73 o 
  -1   8  19        9.74       10.92     10.55 o 
   0   8  19      362.65      349.70     34.30 o 
   1   8  19        4.18       22.55     17.48 o 
   2   8  19      453.00      485.43     40.78 o 
   3   8  19      907.53      891.63     54.61 o 
   4   8  19      166.21      149.56     23.74 o 
   5   8  19      629.16      636.83     53.26 o 
   6   8  19      107.28      123.03     26.59 o 
   7   8  19        0.50       20.68     28.12 o 
   8   8  19      857.31     1014.28     80.09 o 
   9   8  19      330.48      345.20     58.24 o 
  10   8  19      270.02      318.83     49.96 o 
  11   8  19      354.60      351.15     53.27 o 
  12   8  19      164.14      124.45     64.90 o 
 -10   9  19       31.51       15.83     20.74 o 
  -9   9  19      104.03      142.03     43.55 o 
  -8   9  19       78.96       30.03     56.30 o 
  -7   9  19      218.80      219.73     49.32 o 
  -6   9  19      368.77      343.30     62.87 o 
  -5   9  19      340.70      328.54    101.34 o 
  -4   9  19      935.71      974.77     86.20 o 
  -3   9  19      163.48      118.63     31.27 o 
  -2   9  19      410.41      396.12     55.62 o 
  -1   9  19        5.56       -4.41     18.24 o 
   0   9  19        0.54       21.00      9.83 o 
   1   9  19        7.15        9.79     22.33 o 
   2   9  19      257.39      254.79     29.65 o 
   3   9  19       56.02       40.48     15.62 o 
   4   9  19       24.71       -1.89     12.42 o 
   5   9  19        9.47       -1.70     11.42 o 
   6   9  19       84.49       55.19     30.47 o 
   7   9  19      279.75      342.15     52.64 o 
   8   9  19        0.23       -4.48     14.00 o 
   9   9  19      150.31      263.22     62.50 o 
  10   9  19      111.38      168.78     66.21 o 
  -8  10  19      875.95      899.71     94.08 o 
  -7  10  19       46.73       34.30     33.00 o 
  -6  10  19      162.77      184.30     42.91 o 
  -5  10  19      693.89      700.56     77.60 o 
  -4  10  19      315.92      264.20     50.54 o 
  -3  10  19      224.51      157.83     36.13 o 
  -2  10  19      147.78      117.15     32.11 o 
  -1  10  19        4.39       -2.33     15.03 o 
   0  10  19        1.44      -19.29     19.29 o 
   1  10  19        0.21       -1.60     16.24 o 
   2  10  19       13.69       67.36     33.02 o 
   3  10  19       24.96        8.07     15.84 o 
   4  10  19       55.63       64.14     23.09 o 
   5  10  19      134.92      198.94     72.00 o 
   6  10  19      217.06      166.28     56.29 o 
   7  10  19       43.26      -32.75     32.75 o 
  -3  11  19      108.53       60.92     26.93 o 
  -2  11  19       47.95       72.53     29.35 o 
  -1  11  19      100.02       50.17     21.28 o 
   0  11  19        0.73        4.97     17.52 o 
 -17   0  20      198.42      184.14     38.33 o 
 -16   0  20      357.90      456.94     64.24 o 
 -15   0  20      100.36       65.78     32.32 o 
 -14   0  20      864.26      841.09     77.70 o 
 -13   0  20      621.56      600.64     64.44 o 
 -12   0  20      460.18      437.83     54.77 o 
 -11   0  20      592.04      542.94     89.45 o 
 -10   0  20     3764.49     4099.74    230.09 o 
  -9   0  20     6541.84     6569.77    282.23 o 
  -8   0  20     2061.15     1949.25    100.74 o 
  -7   0  20     5412.29     5364.50    166.79 o 
  -6   0  20     7203.58     7105.63    142.42 o 
  -5   0  20     1001.57     1026.55     56.24 o 
  -4   0  20     4683.06     4248.39    133.64 o 
  -3   0  20       49.34       93.47     52.17 o 
  -2   0  20     4956.84     4738.04    154.26 o 
  -1   0  20      920.42      863.77     69.02 o 
   0   0  20     2279.39     2853.40     99.03 o 
   1   0  20      287.29      306.12     63.01 o 
   2   0  20     5670.40     6024.56    165.41 o 
   3   0  20     7234.59     7300.45    232.39 o 
   4   0  20      292.51      234.32     44.29 o 
   5   0  20      721.06      620.10     71.94 o 
   6   0  20       42.88       37.14     20.41 o 
   7   0  20     1861.42     1706.17    128.48 o 
   8   0  20      522.10      469.78     69.08 o 
   9   0  20      250.12      321.26     61.05 o 
  10   0  20        0.10      -10.90     19.75 o 
  11   0  20      364.81      317.87     64.20 o 
  12   0  20        1.99       15.95     22.00 o 
  13   0  20       67.08       74.65     36.82 o 
  14   0  20        1.36       -7.48     24.63 o 
  15   0  20     1146.95      983.31    126.44 o 
  16   0  20      796.69      842.87     78.16 o 
  17   0  20      289.71      295.54     70.51 o 
 -17   1  20       54.91       61.67     26.18 o 
 -16   1  20     1111.27     1204.82     84.34 o 
 -15   1  20      113.27      150.05     29.91 o 
 -14   1  20       88.61      138.29     30.23 o 
 -13   1  20        0.01       14.38     24.84 o 
 -12   1  20     1457.83     1394.41     80.30 o 
 -11   1  20      379.32      338.01     70.40 o 
 -10   1  20     3252.49     3272.32    115.05 o 
  -9   1  20     2025.25     1992.19     86.00 o 
  -8   1  20      730.90      668.64     49.53 o 
  -7   1  20     6224.39     6094.40    121.45 o 
  -6   1  20      224.07      177.91     17.07 o 
  -5   1  20      143.83      164.74     17.35 o 
  -4   1  20       13.53       46.48     11.23 o 
  -3   1  20       11.40       38.62     13.68 o 
  -2   1  20     1291.88     1147.47     41.30 o 
  -1   1  20     1389.88     1457.77     51.53 o 
   0   1  20     2874.40     2860.05     71.12 o 
   1   1  20     6286.09     6605.91    121.91 o 
   2   1  20      724.91      818.56     44.94 o 
   3   1  20       50.23      119.98     22.70 o 
   4   1  20      526.30      464.95     35.21 o 
   5   1  20      221.87      266.32     27.36 o 
   6   1  20       32.52       16.69     18.19 o 
   7   1  20       43.36       45.92     19.77 o 
   8   1  20       30.46       32.39     26.01 o 
   9   1  20     3161.59     3080.88    130.56 o 
  10   1  20      132.15      100.32     36.57 o 
  11   1  20     1489.73     1494.30     79.31 o 
  12   1  20      182.28      139.95     31.53 o 
  13   1  20      219.79      188.37     38.48 o 
  14   1  20      505.04      539.64     64.95 o 
  15   1  20      781.48      723.54    100.33 o 
  16   1  20       31.94       25.93     15.33 o 
  17   1  20      549.97      463.13     51.94 o 
 -17   2  20       60.37      -11.01     53.88 o 
 -16   2  20      129.58      167.97     31.81 o 
 -15   2  20       73.96       56.75     22.62 o 
 -14   2  20       38.56       15.44     18.47 o 
 -13   2  20      335.17      348.71     42.96 o 
 -12   2  20        0.78       -4.37     16.52 o 
 -11   2  20       42.18       42.29     18.12 o 
 -10   2  20      102.77       87.69     19.41 o 
  -9   2  20        4.66       27.06     10.51 o 
  -8   2  20     2501.08     2316.17    154.47 o 
  -7   2  20       28.46       22.26     10.13 o 
  -6   2  20        0.66       20.92     11.42 o 
  -5   2  20      581.71      653.10     38.21 o 
  -4   2  20       56.74       24.00     11.97 o 
  -3   2  20     1675.85     1692.36     58.47 o 
  -2   2  20      253.11      236.10     23.01 o 
  -1   2  20       10.96       23.87     10.26 o 
   0   2  20     2242.63     2600.71     67.38 o 
   1   2  20     1735.08     1887.73     75.76 o 
   2   2  20      372.17      391.80     30.81 o 
   3   2  20     3694.06     3709.40     94.63 o 
   4   2  20       71.68       70.02     20.73 o 
   5   2  20      480.35      568.95     39.63 o 
   6   2  20       56.14       35.54     13.86 o 
   7   2  20      369.64      449.02     47.14 o 
   8   2  20      281.97      225.44     31.21 o 
   9   2  20      389.55      377.93     47.71 o 
  10   2  20      207.73      208.58     37.02 o 
  11   2  20      626.79      574.72     79.14 o 
  12   2  20      177.47      187.27     29.23 o 
  13   2  20      224.42      218.80     39.22 o 
  14   2  20        1.42       12.23     53.75 o 
  15   2  20        7.90       81.16     37.00 o 
  16   2  20        7.79       22.98     18.67 o 
  17   2  20      319.34      312.74     44.27 o 
 -17   3  20        0.46      -14.38     32.30 o 
 -16   3  20       16.96       36.21     31.31 o 
 -15   3  20       79.28       46.96     30.97 o 
 -14   3  20      519.47      623.60     65.98 o 
 -13   3  20       77.25       72.04     34.83 o 
 -12   3  20      599.92      587.82     44.59 o 
 -11   3  20      280.10      258.61     26.56 o 
 -10   3  20      749.29      759.31     54.97 o 
  -9   3  20     2284.93     2260.00     88.90 o 
  -8   3  20     1017.04     1065.73     59.40 o 
  -7   3  20      574.56      530.71     30.38 o 
  -6   3  20      321.37      284.72     26.96 o 
  -5   3  20      977.78     1120.78     54.00 o 
  -4   3  20       81.35       86.69     16.44 o 
  -3   3  20      389.46      391.58     25.77 o 
  -2   3  20     2038.25     2137.59     49.69 o 
  -1   3  20      235.84      320.49     21.30 o 
   0   3  20     2074.69     2059.06     59.68 o 
   1   3  20      351.62      457.16     33.88 o 
   2   3  20     1731.89     1828.76     51.87 o 
   3   3  20       82.30       64.73     18.57 o 
   4   3  20        7.43       20.18     14.17 o 
   5   3  20       57.39       39.46     16.22 o 
   6   3  20      420.10      483.12     49.21 o 
   7   3  20     2708.51     2711.82     96.66 o 
   8   3  20      704.33      657.53    103.93 o 
   9   3  20     1740.06     1667.45     97.76 o 
  10   3  20      546.04      455.31     53.75 o 
  11   3  20      504.58      428.71     53.99 o 
  12   3  20       17.15       21.12     14.04 o 
  13   3  20      533.99      540.90     64.18 o 
  14   3  20      300.16      292.48     48.70 o 
  15   3  20       40.51       36.99     49.77 o 
  16   3  20      360.98      369.27     46.25 o 
 -16   4  20       67.87       15.69     29.01 o 
 -15   4  20      304.10      345.89     59.91 o 
 -14   4  20      287.01      236.60     39.86 o 
 -13   4  20      760.13      842.03     69.39 o 
 -12   4  20       10.32       22.51     21.54 o 
 -11   4  20     1077.43     1070.29     64.25 o 
 -10   4  20      791.91      673.52     49.88 o 
  -9   4  20       45.56       25.01      9.68 o 
  -8   4  20      564.82      569.18     42.68 o 
  -7   4  20     1112.35     1120.11     57.13 o 
  -6   4  20      404.40      325.86     26.06 o 
  -5   4  20     3199.16     3122.83     80.11 o 
  -4   4  20     2190.62     2296.42     72.33 o 
  -3   4  20       13.01       36.96     12.16 o 
  -2   4  20     1905.03     1914.34     48.62 o 
  -1   4  20      360.80      407.62     24.61 o 
   0   4  20      193.68      202.27     17.68 o 
   1   4  20      269.03      269.90     20.25 o 
   2   4  20     1761.86     1691.03     55.64 o 
   3   4  20     2677.30     2735.59     71.65 o 
   4   4  20      208.22      247.04     25.77 o 
   5   4  20     2953.84     2707.51    110.20 o 
   6   4  20     1177.11     1198.43     58.85 o 
   7   4  20      464.32      401.02     34.16 o 
   8   4  20      251.28      228.22     28.26 o 
   9   4  20      489.76      475.14     41.78 o 
  10   4  20      677.69      556.07     96.57 o 
  11   4  20      413.03      480.58     95.30 o 
  12   4  20      556.62      557.09     50.74 o 
  13   4  20      446.85      422.38     56.47 o 
  14   4  20     1226.92     1330.89    143.82 o 
  15   4  20      197.29      230.09     45.20 o 
  16   4  20       43.68       19.64     27.56 o 
 -15   5  20      307.34      395.11     64.33 o 
 -14   5  20      503.10      552.73     76.28 o 
 -13   5  20       68.75       69.35     36.27 o 
 -12   5  20      127.83       62.15     25.17 o 
 -11   5  20       30.68       -5.74     12.78 o 
 -10   5  20        0.18      -10.07     10.07 o 
  -9   5  20     1627.75     1611.37     77.84 o 
  -8   5  20      128.65       92.24     15.15 o 
  -7   5  20     1910.48     1924.84     58.15 o 
  -6   5  20      206.18      198.49     18.51 o 
  -5   5  20      256.77      268.33     21.50 o 
  -4   5  20        4.73        3.18      8.76 o 
  -3   5  20     1595.58     1619.35     61.69 o 
  -2   5  20     2539.48     2635.22     64.29 o 
  -1   5  20       71.24       76.83     12.97 o 
   0   5  20    10980.22    10452.20    122.04 o 
   1   5  20      312.44      308.82     23.57 o 
   2   5  20      207.31      194.38     19.54 o 
   3   5  20      438.46      388.88     28.45 o 
   4   5  20      873.46      846.23     49.52 o 
   5   5  20     1434.21     1285.78     79.70 o 
   6   5  20      866.72      832.98     48.35 o 
   7   5  20       35.67       35.03     17.69 o 
   8   5  20      441.39      490.40     37.16 o 
   9   5  20      851.91      884.28     94.42 o 
  10   5  20     1094.81     1016.07     81.82 o 
  11   5  20       40.39       23.76     16.25 o 
  12   5  20      128.97      134.13     29.19 o 
  13   5  20       53.69       58.72     24.95 o 
  14   5  20      178.82      188.86     39.86 o 
  15   5  20        6.25      -28.69     28.69 o 
 -14   6  20      667.18      824.63    132.57 o 
 -13   6  20      862.95      909.83     95.88 o 
 -12   6  20      326.66      307.58     57.85 o 
 -11   6  20      506.84      590.17     74.20 o 
 -10   6  20        0.83       -5.22     23.16 o 
  -9   6  20       35.01       29.80     26.90 o 
  -8   6  20      242.66      258.66     28.25 o 
  -7   6  20     2272.96     2270.62     80.14 o 
  -6   6  20      429.92      362.87     32.76 o 
  -5   6  20       19.10       33.04      7.60 o 
  -4   6  20     4320.17     4308.20     87.89 o 
  -3   6  20      490.16      418.60     39.28 o 
  -2   6  20     4413.12     4596.73    155.64 o 
  -1   6  20     1179.94     1112.64     57.11 o 
   0   6  20      452.15      436.79     29.14 o 
   1   6  20     2894.13     2846.04     67.35 o 
   2   6  20        7.37       -0.24     10.59 o 
   3   6  20     2830.44     2726.62     75.34 o 
   4   6  20     1589.14     1393.32     54.69 o 
   5   6  20       26.94       11.35     19.08 o 
   6   6  20      719.83      657.29     42.92 o 
   7   6  20      212.41      190.39     34.34 o 
   8   6  20      506.85      444.35     53.79 o 
   9   6  20        4.22       -9.22     15.40 o 
  10   6  20      177.69      120.45     30.81 o 
  11   6  20      171.50      210.92     40.75 o 
  12   6  20      553.82      588.29     51.60 o 
  13   6  20      399.00      422.69     77.16 o 
  14   6  20      188.15      404.88     97.45 o 
 -13   7  20       37.68       38.78     38.18 o 
 -12   7  20       11.13      -21.93     21.93 o 
 -11   7  20       52.58       26.37     32.28 o 
 -10   7  20       52.28       30.75     23.28 o 
  -9   7  20       97.91       81.23     25.04 o 
  -8   7  20       30.54       31.98     16.59 o 
  -7   7  20      149.48      128.58     37.50 o 
  -6   7  20      658.00      670.72     55.29 o 
  -5   7  20     1376.16     1400.33     59.25 o 
  -4   7  20      208.26      215.47     28.89 o 
  -3   7  20      275.96      261.44     29.49 o 
  -2   7  20      984.81      998.92     55.78 o 
  -1   7  20       23.80       18.46     12.81 o 
   0   7  20       24.73       26.11      8.57 o 
   1   7  20      277.64      245.52     23.60 o 
   2   7  20       57.57       64.63     11.21 o 
   3   7  20      188.47      160.08     19.56 o 
   4   7  20        0.02      -10.08     11.78 o 
   5   7  20        3.88      -16.48     16.48 o 
   6   7  20      361.48      321.86     47.59 o 
   7   7  20       45.59       40.91     20.90 o 
   8   7  20      200.49      155.79     48.01 o 
   9   7  20      361.34      426.11     74.71 o 
  10   7  20       13.48       33.38     47.72 o 
  11   7  20      548.08      705.52     74.08 o 
  12   7  20      508.49      695.95     74.52 o 
  13   7  20      583.81      699.78    127.30 o 
 -12   8  20        2.42      -35.47     35.47 o 
 -11   8  20       60.82       44.96     24.15 o 
 -10   8  20       24.72       14.15     24.92 o 
  -9   8  20      420.63      387.91     48.90 o 
  -8   8  20        0.28       -4.26     20.38 o 
  -7   8  20     1880.30     1981.84    192.28 o 
  -6   8  20      240.47      258.31     51.28 o 
  -5   8  20      933.91      944.61     87.13 o 
  -4   8  20      183.49      172.23     38.98 o 
  -3   8  20      110.73      141.35     22.31 o 
  -2   8  20     1254.11     1248.34     62.73 o 
  -1   8  20       28.00       28.71     12.67 o 
   0   8  20      276.18      343.85     34.36 o 
   1   8  20      302.63      297.15     32.22 o 
   2   8  20      364.55      293.42     32.41 o 
   3   8  20      169.26      133.90     21.00 o 
   4   8  20      290.98      339.88     35.14 o 
   5   8  20      425.44      381.54     35.86 o 
   6   8  20        7.13        8.67     12.80 o 
   7   8  20      122.50       75.27     25.91 o 
   8   8  20       48.08       92.82     60.18 o 
   9   8  20      463.42      471.98     66.50 o 
  10   8  20      936.29     1027.72     86.55 o 
  11   8  20       10.30      -10.37     20.10 o 
  12   8  20      266.35      406.26     94.14 o 
 -10   9  20       40.83       63.89     25.62 o 
  -9   9  20     1280.85     1471.57    118.80 o 
  -8   9  20        0.31      -27.05     28.66 o 
  -7   9  20      752.00      918.26     90.03 o 
  -6   9  20       63.86       19.73     24.78 o 
  -5   9  20      175.79      147.52     37.16 o 
  -4   9  20       27.83       32.07     19.08 o 
  -3   9  20      116.37      138.93     50.93 o 
  -2   9  20      373.37      448.34     58.68 o 
  -1   9  20       33.19        1.17     20.55 o 
   0   9  20      195.59      233.21     28.97 o 
   1   9  20       81.85       59.57     26.95 o 
   2   9  20      129.78      151.76     24.38 o 
   3   9  20     1144.09     1099.70     63.14 o 
   4   9  20       54.05       53.17     35.71 o 
   5   9  20      598.87      593.08     60.49 o 
   6   9  20       86.89      120.72     31.53 o 
   7   9  20     2142.35     2342.42    121.76 o 
   8   9  20       10.99       25.24     16.30 o 
   9   9  20      160.85      182.55     70.37 o 
  10   9  20      340.03      516.65    100.11 o 
  -7  10  20      332.41      224.44     47.22 o 
  -6  10  20     1217.46     1089.82     99.23 o 
  -5  10  20      543.38      523.99     68.84 o 
  -4  10  20      703.75      664.46     74.98 o 
  -3  10  20        3.43       19.57     18.67 o 
  -2  10  20      794.91      808.42     78.52 o 
  -1  10  20       48.34       68.50     30.09 o 
   0  10  20        2.05       -1.00     14.48 o 
   1  10  20       52.80       98.17     27.02 o 
   2  10  20      515.73      706.73     95.00 o 
   3  10  20      310.39      273.31     38.80 o 
   4  10  20      760.98      820.04     69.57 o 
   5  10  20     2380.49     2360.98    156.31 o 
   6  10  20       61.03       93.89     46.77 o 
   7  10  20       10.55       42.13     36.26 o 
  -2  11  20       45.04       10.53     40.75 o 
  -1  11  20       21.09       11.59     22.00 o 
   0  11  20       61.75       69.54     22.51 o 
 -17   1  21       58.38       94.77     27.29 o 
 -16   1  21        6.47        8.66     23.33 o 
 -15   1  21        0.85        7.52     20.78 o 
 -14   1  21      524.30      594.62     57.84 o 
 -13   1  21      529.95      636.54     58.41 o 
 -12   1  21        0.21       13.59     16.23 o 
 -11   1  21      129.86      148.61     29.44 o 
 -10   1  21     3409.73     3170.70    112.44 o 
  -9   1  21      237.67      206.44     28.79 o 
  -8   1  21      341.57      326.31     30.61 o 
  -7   1  21       76.07       92.83     16.45 o 
  -6   1  21      773.06      730.51     42.28 o 
  -5   1  21     3522.16     3574.06     73.12 o 
  -4   1  21      400.11      465.99     26.64 o 
  -3   1  21     2769.26     2806.93     68.12 o 
  -2   1  21      737.99      732.72     33.85 o 
  -1   1  21     3046.34     3212.86     69.57 o 
   0   1  21     1341.87     1627.74     84.43 o 
   1   1  21       12.92       66.39     17.20 o 
   2   1  21     2652.19     2739.17     81.89 o 
   3   1  21     4317.30     4492.93    110.32 o 
   4   1  21     1845.75     1869.54     70.40 o 
   5   1  21       14.79       45.06     23.61 o 
   6   1  21     1739.56     1642.42     87.45 o 
   7   1  21      166.05      160.43     31.23 o 
   8   1  21      164.26      164.23     30.04 o 
   9   1  21      879.66      864.57     71.93 o 
  10   1  21      757.59      669.72     52.96 o 
  11   1  21        0.94       22.53     16.43 o 
  12   1  21     1035.03      968.45     81.04 o 
  13   1  21        0.50      -12.43     24.30 o 
  14   1  21       56.76       67.57     28.11 o 
  15   1  21       18.38       46.83     28.11 o 
  16   1  21      723.89      709.34     62.29 o 
  17   1  21      102.16      123.31     32.08 o 
 -17   2  21      187.33      124.42     70.15 o 
 -16   2  21       95.06       64.83     20.90 o 
 -15   2  21     1000.71     1072.38     77.97 o 
 -14   2  21     1083.42     1077.66     76.42 o 
 -13   2  21      924.46     1071.75     74.74 o 
 -12   2  21       77.45       85.89     23.86 o 
 -11   2  21      285.71      326.97     32.68 o 
 -10   2  21        9.74       47.13     14.84 o 
  -9   2  21     1314.23     1254.10     56.14 o 
  -8   2  21     1196.62     1211.30     48.73 o 
  -7   2  21      725.25      717.83     43.43 o 
  -6   2  21     4180.05     4154.35    113.82 o 
  -5   2  21      685.61      521.63     35.25 o 
  -4   2  21     1044.60     1152.59     65.92 o 
  -3   2  21      638.36      697.60     34.96 o 
  -2   2  21      747.37      815.65     33.05 o 
  -1   2  21       25.71        8.30      8.85 o 
   0   2  21     1629.98     1710.02     56.51 o 
   1   2  21    11132.43    11620.46    146.32 o 
   2   2  21      665.26      605.24     39.51 o 
   3   2  21     2730.53     2720.89     82.88 o 
   4   2  21     5069.92     5139.21    116.83 o 
   5   2  21      139.77      138.46     43.31 o 
   6   2  21        3.79       12.69     12.86 o 
   7   2  21       35.07        9.32     15.74 o 
   8   2  21      267.90      295.80     40.98 o 
   9   2  21      856.69      795.60     68.65 o 
  10   2  21      418.03      357.04     51.10 o 
  11   2  21     1313.67     1417.23    241.13 o 
  12   2  21      440.79      407.57     43.95 o 
  13   2  21       10.24       -0.06     19.05 o 
  14   2  21      844.83      908.06     85.81 o 
  15   2  21        7.25       17.81     21.49 o 
  16   2  21      968.78     1071.78    100.37 o 
 -16   3  21      852.31      999.51    101.14 o 
 -15   3  21      123.82      165.01     32.75 o 
 -14   3  21      166.79      131.18     22.62 o 
 -13   3  21      425.18      347.92     40.98 o 
 -12   3  21     2300.88     2316.06     99.88 o 
 -11   3  21        0.04       -2.35     13.29 o 
 -10   3  21     6150.96     6081.03    127.89 o 
  -9   3  21      346.75      359.94     37.53 o 
  -8   3  21      932.78      859.76     55.58 o 
  -7   3  21     2017.64     1910.37     78.83 o 
  -6   3  21        9.68       39.33     14.77 o 
  -5   3  21      170.00      218.39     29.25 o 
  -4   3  21       23.77       47.27     17.01 o 
  -3   3  21     1350.69     1356.31     55.48 o 
  -2   3  21        4.62       13.45      8.97 o 
  -1   3  21     9671.83     9905.69    167.76 o 
   0   3  21       73.60      304.24     25.59 o 
   1   3  21     5388.76     5574.00    101.09 o 
   2   3  21     1108.76     1376.45     51.05 o 
   3   3  21     2303.53     2209.35     74.89 o 
   4   3  21     5006.23     5245.18    118.28 o 
   5   3  21      402.21      391.86     72.63 o 
   6   3  21     5924.32     5703.16    165.30 o 
   7   3  21     3618.65     3631.07    176.48 o 
   8   3  21      501.85      440.71     49.07 o 
   9   3  21      985.14     1190.55    135.53 o 
  10   3  21        3.93       19.78     14.79 o 
  11   3  21      114.38      128.13     39.84 o 
  12   3  21       23.20       35.82     17.07 o 
  13   3  21     1387.30     1427.54    102.80 o 
  14   3  21      319.34      288.78     77.59 o 
  15   3  21     1229.36     1158.54    108.89 o 
  16   3  21       21.50       -9.95     18.47 o 
 -16   4  21        0.05       18.52     25.92 o 
 -15   4  21       26.78       18.90     22.01 o 
 -14   4  21      131.24       93.23     36.45 o 
 -13   4  21       37.16       42.32     16.82 o 
 -12   4  21      308.70      257.59     33.15 o 
 -11   4  21      570.08      604.23     49.89 o 
 -10   4  21        5.37       13.51     11.83 o 
  -9   4  21      498.40      442.33     65.72 o 
  -8   4  21       23.24       12.29      8.12 o 
  -7   4  21      358.03      349.32     48.08 o 
  -6   4  21       80.97       36.74     31.88 o 
  -5   4  21     1632.03     1549.28     65.95 o 
  -4   4  21     1215.25     1156.50     56.01 o 
  -3   4  21      913.89      901.69     49.41 o 
  -2   4  21      829.81      802.46     38.58 o 
  -1   4  21      141.17      154.80     16.14 o 
   0   4  21       55.00       86.72     13.49 o 
   1   4  21      247.48      268.09     27.73 o 
   2   4  21     1670.79     1786.04     58.40 o 
   3   4  21       73.06       52.30     14.35 o 
   4   4  21      404.24      419.33     34.45 o 
   5   4  21      966.37      890.32     65.84 o 
   6   4  21      893.73      763.34     62.96 o 
   7   4  21       28.24       12.17     15.96 o 
   8   4  21       11.17       32.01     14.67 o 
   9   4  21       44.82       73.66     31.12 o 
  10   4  21     1119.37     1022.48     82.42 o 
  11   4  21     1900.93     1848.57    173.45 o 
  12   4  21       84.42       34.58     13.06 o 
  13   4  21       32.27       21.59     18.20 o 
  14   4  21      210.60      221.45     43.57 o 
  15   4  21      537.13      518.57    100.17 o 
  16   4  21        0.10        7.12     34.35 o 
 -15   5  21      128.82      145.65     83.07 o 
 -14   5  21       12.00      -19.75     26.50 o 
 -13   5  21      339.59      351.46     62.33 o 
 -12   5  21       61.95       48.43     51.12 o 
 -11   5  21       79.23      100.78     19.38 o 
 -10   5  21      271.14      290.69     32.98 o 
  -9   5  21       65.23       82.66     24.78 o 
  -8   5  21       21.64       31.78     11.24 o 
  -7   5  21       66.64       69.47     15.76 o 
  -6   5  21      975.86      881.26     39.21 o 
  -5   5  21      668.07      632.94     39.78 o 
  -4   5  21      304.11      284.53     28.04 o 
  -3   5  21      311.40      304.36     29.36 o 
  -2   5  21      496.69      526.75     30.54 o 
  -1   5  21        2.16        8.52      8.60 o 
   0   5  21      576.89      524.77     28.70 o 
   1   5  21       32.42       28.16      9.49 o 
   2   5  21       26.79       23.67      8.65 o 
   3   5  21       96.40      130.31     16.89 o 
   4   5  21     1693.35     1727.57     71.20 o 
   5   5  21      296.53      275.68     39.74 o 
   6   5  21       10.50       13.73      8.52 o 
   7   5  21      205.29      169.33     24.82 o 
   8   5  21      265.24      249.72     27.94 o 
   9   5  21      132.75      164.14     75.54 o 
  10   5  21       17.58        4.08     15.15 o 
  11   5  21        6.72       34.45     20.03 o 
  12   5  21        1.86       47.47     17.89 o 
  13   5  21       33.52       37.50     20.28 o 
  14   5  21       18.26       44.14     23.79 o 
  15   5  21       26.80       52.04     33.55 o 
 -14   6  21      332.50      491.84    106.79 o 
 -13   6  21      260.72      313.84     60.80 o 
 -12   6  21      140.51      162.33     43.30 o 
 -11   6  21        0.00        7.83     28.08 o 
 -10   6  21       27.85      -30.72     42.13 o 
  -9   6  21      694.15      685.49     59.54 o 
  -8   6  21      475.19      447.63     60.93 o 
  -7   6  21        1.91       -2.87      5.44 o 
  -6   6  21      437.13      480.91     25.07 o 
  -5   6  21     1267.26     1233.07     41.12 o 
  -4   6  21      137.33      155.89     18.84 o 
  -3   6  21     1483.80     1442.17     57.10 o 
  -2   6  21     1799.15     1900.20     54.44 o 
  -1   6  21      801.61      725.90     44.54 o 
   0   6  21      338.69      386.50     33.47 o 
   1   6  21       27.94       33.75     11.79 o 
   2   6  21      408.83      414.14     27.00 o 
   3   6  21     1714.72     1688.17     60.55 o 
   4   6  21      464.54      387.29     35.72 o 
   5   6  21       57.00       50.69     11.65 o 
   6   6  21        1.24      -11.64     11.64 o 
   7   6  21       27.80       15.22     19.14 o 
   8   6  21      918.40      852.51    119.04 o 
   9   6  21      776.24      860.60     75.46 o 
  10   6  21       18.24       19.21     16.86 o 
  11   6  21      564.73      548.07    137.61 o 
  12   6  21       34.85       57.22     20.45 o 
  13   6  21       73.94       23.84     15.79 o 
  14   6  21     1242.27     1517.83    179.68 o 
 -13   7  21     1062.07     1039.84    106.41 o 
 -12   7  21     1543.97     1795.90    136.53 o 
 -11   7  21       23.56       41.46     20.22 o 
 -10   7  21      828.87      759.92     69.50 o 
  -9   7  21      147.69      143.92     32.22 o 
  -8   7  21     1197.59     1099.15     98.92 o 
  -7   7  21       48.37       91.97     32.58 o 
  -6   7  21       13.02      -20.25     20.26 o 
  -5   7  21      794.68      834.92     47.85 o 
  -4   7  21     2889.74     2830.18     98.00 o 
  -3   7  21     2183.43     2263.26     83.66 o 
  -2   7  21      139.78      151.79     22.59 o 
  -1   7  21     1550.06     1502.24     52.05 o 
   0   7  21        0.07        8.75      9.98 o 
   1   7  21     2490.41     2310.14     69.50 o 
   2   7  21      428.32      423.32     30.83 o 
   3   7  21       26.95       25.41      8.71 o 
   4   7  21       46.24       31.84     14.00 o 
   5   7  21      875.54      821.64     68.16 o 
   6   7  21     1854.74     1657.89     99.27 o 
   7   7  21       47.00      133.38     30.50 o 
   8   7  21      435.91      466.26     77.79 o 
   9   7  21        6.28        9.22     17.47 o 
  10   7  21       26.00       49.53     19.44 o 
  11   7  21      269.60      291.97     48.33 o 
  12   7  21      295.09      344.31     53.61 o 
  13   7  21      164.74      138.62     75.29 o 
 -11   8  21       23.85        9.72     18.92 o 
 -10   8  21       35.05       23.45     21.11 o 
  -9   8  21       49.89       27.42     24.09 o 
  -8   8  21      867.19      913.96     92.21 o 
  -7   8  21        1.06      -34.87     34.87 o 
  -6   8  21      684.23      772.76     95.79 o 
  -5   8  21       18.94      -14.02     18.25 o 
  -4   8  21      114.58      143.79     69.84 o 
  -3   8  21       66.01       27.25      8.93 o 
  -2   8  21      405.36      463.15     40.08 o 
  -1   8  21       75.10       50.61     15.79 o 
   0   8  21        4.17       11.40     14.86 o 
   1   8  21      471.53      495.16     61.45 o 
   2   8  21      253.27      226.52     29.58 o 
   3   8  21       43.55       28.71     19.44 o 
   4   8  21      491.89      504.15     42.03 o 
   5   8  21      200.71      195.73     37.00 o 
   6   8  21      131.12      102.76     28.60 o 
   7   8  21       57.27       21.96     15.73 o 
   8   8  21      623.24      586.78     64.12 o 
   9   8  21       25.43       19.64     28.70 o 
  10   8  21      381.21      451.26     59.14 o 
  11   8  21      520.74      689.45     72.75 o 
  -9   9  21       12.84       16.03     33.91 o 
  -8   9  21      418.76      460.54     67.59 o 
  -7   9  21       13.23       32.58     55.36 o 
  -6   9  21      481.94      422.31     63.07 o 
  -5   9  21       86.67       32.95     19.77 o 
  -4   9  21      156.30       65.93     28.52 o 
  -3   9  21     2192.90     2334.91    134.79 o 
  -2   9  21       11.57       27.72     19.08 o 
  -1   9  21      482.27      548.15     64.13 o 
   0   9  21       16.28       35.45     15.34 o 
   1   9  21       82.52       71.34     17.34 o 
   2   9  21      119.18       92.64     21.60 o 
   3   9  21      285.03      349.85     37.15 o 
   4   9  21      126.74      117.62     26.79 o 
   5   9  21       22.55       34.02     19.75 o 
   6   9  21      790.38      788.04     76.55 o 
   7   9  21      126.55      104.70     30.36 o 
   8   9  21       54.20       91.18     32.30 o 
   9   9  21      561.29      479.32     98.19 o 
  -7  10  21       29.16       40.40     28.63 o 
  -6  10  21      223.44      277.68     54.99 o 
  -5  10  21       37.02        3.37     26.28 o 
  -4  10  21       55.00       94.05     37.04 o 
  -3  10  21        8.14       19.29     27.45 o 
  -2  10  21       17.50       43.36     26.36 o 
  -1  10  21        0.20      -11.73     16.86 o 
   0  10  21       65.83      105.37     33.89 o 
   1  10  21       22.41       48.45     41.69 o 
   2  10  21      248.08      288.42     63.26 o 
   3  10  21       91.97       85.95     37.76 o 
   4  10  21        2.51       -2.26     12.49 o 
   5  10  21       59.48       87.81     26.41 o 
   6  10  21       43.55       68.13     55.73 o 
 -17   0  22      993.32      927.00    134.64 o 
 -16   0  22        1.62      -34.22     56.37 o 
 -15   0  22      819.19      842.01    121.95 o 
 -14   0  22      179.52      162.22     57.03 o 
 -13   0  22     1141.27     1047.59    130.48 o 
 -12   0  22     1825.60     1956.43    175.07 o 
 -11   0  22        2.29      173.09     61.73 o 
 -10   0  22     2479.41     2422.75    122.92 o 
  -9   0  22     4834.69     4528.13    163.53 o 
  -8   0  22     7368.47     6865.80    464.12 o 
  -7   0  22     1187.18     1129.23     77.92 o 
  -6   0  22      148.45      164.67     32.77 o 
  -5   0  22       42.73       13.89     13.24 o 
  -4   0  22      918.28      825.54     49.50 o 
  -3   0  22      255.98      246.95     27.78 o 
  -2   0  22     1588.79     1375.25     62.88 o 
  -1   0  22     2017.46     1993.63    159.46 o 
   0   0  22     1200.79     1473.79     75.37 o 
   1   0  22     8449.41     8744.93    243.40 o 
   2   0  22       10.71       40.19     14.69 o 
   3   0  22     1527.58     1455.08     63.21 o 
   4   0  22      215.81      192.02     44.68 o 
   5   0  22     2345.86     2419.18    109.22 o 
   6   0  22     1809.26     1818.10    131.94 o 
   7   0  22     7357.36     7690.08    279.55 o 
   8   0  22      101.32      161.36     43.30 o 
   9   0  22      406.62      288.25     59.19 o 
  10   0  22     3038.31     2975.66    193.55 o 
  11   0  22      218.61      281.25     44.87 o 
  12   0  22     4339.97     4245.65    242.22 o 
  13   0  22     1367.12     1256.58    137.67 o 
  14   0  22        0.70       -8.90     25.91 o 
  15   0  22        8.07        6.83     22.67 o 
  16   0  22       68.84      141.24     54.84 o 
 -17   1  22        2.67       12.98     34.06 o 
 -16   1  22      235.49      217.77     34.97 o 
 -15   1  22      872.91      794.07     85.72 o 
 -14   1  22       20.73       14.62     17.53 o 
 -13   1  22     2520.78     2506.47    113.11 o 
 -12   1  22        1.14        2.44     21.55 o 
 -11   1  22        1.14       14.97     20.24 o 
 -10   1  22      141.83      130.35     23.38 o 
  -9   1  22      212.81      175.95     28.09 o 
  -8   1  22      223.06      227.94     30.83 o 
  -7   1  22     3063.24     2965.81     76.35 o 
  -6   1  22     1644.78     1452.77     52.76 o 
  -5   1  22      134.23      120.97     17.40 o 
  -4   1  22     1694.54     1653.84     70.43 o 
  -3   1  22      355.35      441.38     33.03 o 
  -2   1  22      148.92      232.74     19.55 o 
  -1   1  22        7.99       19.27      9.95 o 
   0   1  22      194.74      198.33     18.60 o 
   1   1  22       64.96       83.39     16.69 o 
   2   1  22       23.21      159.84     29.13 o 
   3   1  22      136.84      155.89     20.20 o 
   4   1  22      139.45      196.49     33.22 o 
   5   1  22     2326.86     2183.72     99.62 o 
   6   1  22      114.95      182.19     62.71 o 
   7   1  22      106.00       73.64     16.09 o 
   8   1  22      608.88      556.88     44.08 o 
   9   1  22      663.42      603.19     94.36 o 
  10   1  22      205.43      178.92     41.82 o 
  11   1  22     1382.22     1266.33     74.81 o 
  12   1  22     1395.97     1337.79     97.32 o 
  13   1  22      276.91      222.66     42.61 o 
  14   1  22      341.27      377.47     54.13 o 
  15   1  22      114.53       78.03     28.59 o 
  16   1  22      155.14      136.39     38.12 o 
 -16   2  22        0.38        1.95     19.69 o 
 -15   2  22       55.17       43.93     22.28 o 
 -14   2  22        0.49       -7.18     14.63 o 
 -13   2  22        3.63        2.73     12.79 o 
 -12   2  22       13.55        9.30     13.32 o 
 -11   2  22      730.98      577.33     43.12 o 
 -10   2  22      703.60      619.08     50.21 o 
  -9   2  22     2104.89     1852.02     73.63 o 
  -8   2  22       36.99       34.49      9.72 o 
  -7   2  22     1882.71     1684.32     62.92 o 
  -6   2  22     1601.73     1659.19     74.04 o 
  -5   2  22      948.96      882.46     53.03 o 
  -4   2  22        0.03       -4.33     11.80 o 
  -3   2  22      134.49      126.45     18.83 o 
  -2   2  22      338.54      410.71     24.49 o 
  -1   2  22      171.03      207.57     16.69 o 
   0   2  22     2880.94     3120.09     70.83 o 
   1   2  22     6095.31     6205.14    109.83 o 
   2   2  22     2044.14     2144.26     74.38 o 
   3   2  22      508.03      564.39     39.52 o 
   4   2  22      159.58      167.17     23.12 o 
   5   2  22      419.70      433.47    105.90 o 
   6   2  22       80.57       47.89     16.82 o 
   7   2  22      617.00      619.87     57.08 o 
   8   2  22       14.81       18.91     36.81 o 
   9   2  22      229.25      264.36     33.76 o 
  10   2  22     1641.85     1672.14    103.51 o 
  11   2  22       19.07       21.88     18.81 o 
  12   2  22     1002.43      941.87     66.50 o 
  13   2  22       27.36       15.10     14.36 o 
  14   2  22     1244.65     1241.27    100.49 o 
  15   2  22      176.07      234.56     55.04 o 
  16   2  22      210.74      237.75     54.53 o 
 -16   3  22      341.48      605.42     80.57 o 
 -15   3  22       49.84       37.33     19.11 o 
 -14   3  22       41.15        6.85     15.91 o 
 -13   3  22      316.68      241.28     34.29 o 
 -12   3  22        1.79       17.90     16.55 o 
 -11   3  22       23.17       30.55     26.49 o 
 -10   3  22       18.12       20.28     12.53 o 
  -9   3  22       13.98       -6.01     10.36 o 
  -8   3  22      164.22      136.92     24.75 o 
  -7   3  22      725.81      700.55     48.41 o 
  -6   3  22      143.90      172.70     25.54 o 
  -5   3  22      405.58      361.01     34.23 o 
  -4   3  22       36.60       54.49     17.21 o 
  -3   3  22       38.40       23.43     14.56 o 
  -2   3  22      416.04      389.33     28.29 o 
  -1   3  22      140.80      159.98     24.76 o 
   0   3  22      644.51      681.93     34.34 o 
   1   3  22      106.01      125.29     18.94 o 
   2   3  22     2213.03     2199.31     66.08 o 
   3   3  22     1158.42     1012.52     52.21 o 
   4   3  22      773.86      784.51     47.39 o 
   5   3  22      233.11      171.57     32.42 o 
   6   3  22        0.17       27.36     23.67 o 
   7   3  22      163.64      160.94     51.93 o 
   8   3  22       59.10       57.89     21.73 o 
   9   3  22      243.57      250.97     40.07 o 
  10   3  22      284.09      207.56     38.85 o 
  11   3  22       37.67       73.38     32.29 o 
  12   3  22      617.11      633.58     56.11 o 
  13   3  22        8.52       14.88     26.47 o 
  14   3  22      325.53      364.99     56.43 o 
  15   3  22       15.58       58.57     25.57 o 
  16   3  22       45.69       49.24     24.17 o 
 -16   4  22       13.04       20.72     55.83 o 
 -15   4  22      345.96      354.42     63.94 o 
 -14   4  22      321.12      250.18     71.17 o 
 -13   4  22      537.42      512.62     49.24 o 
 -12   4  22        0.13       16.99     15.31 o 
 -11   4  22     1281.23     1297.70     72.15 o 
 -10   4  22       99.42      112.73     20.52 o 
  -9   4  22      139.76      127.14     23.78 o 
  -8   4  22     3097.80     3188.16    103.76 o 
  -7   4  22     1527.79     1546.97     70.46 o 
  -6   4  22       10.97       14.40     14.65 o 
  -5   4  22      247.28      273.41     30.33 o 
  -4   4  22       41.64       18.47     21.55 o 
  -3   4  22      182.76      191.92     28.72 o 
  -2   4  22     2520.79     2510.29     68.59 o 
  -1   4  22      246.83      220.20     21.76 o 
   0   4  22     2767.94     2833.48     67.13 o 
   1   4  22     1293.60     1356.82     46.73 o 
   2   4  22      768.20      769.45     39.38 o 
   3   4  22        8.26        7.43      8.81 o 
   4   4  22     1163.02     1059.41     69.71 o 
   5   4  22      255.80      222.47     32.98 o 
   6   4  22        6.65       -7.23     15.39 o 
   7   4  22      669.62      746.57     65.91 o 
   8   4  22      815.96      945.34     75.44 o 
   9   4  22     1871.12     1733.36    105.43 o 
  10   4  22     2269.59     2164.37    121.24 o 
  11   4  22        2.48       26.40     23.04 o 
  12   4  22       43.74       27.00     24.97 o 
  13   4  22       87.25       58.69     20.24 o 
  14   4  22      402.01      408.01     57.55 o 
  15   4  22        0.22       38.46     29.90 o 
 -15   5  22      453.95      571.60     81.27 o 
 -14   5  22      252.85      293.54     56.90 o 
 -13   5  22      975.31     1077.88    103.54 o 
 -12   5  22       15.73        0.86     25.23 o 
 -11   5  22      578.70      734.22    178.15 o 
 -10   5  22      391.67      380.10     32.94 o 
  -9   5  22       31.79       42.15     13.25 o 
  -8   5  22      614.20      643.62     43.67 o 
  -7   5  22      292.02      252.31     27.27 o 
  -6   5  22     3278.81     3123.14     92.13 o 
  -5   5  22        0.02        5.83      6.32 o 
  -4   5  22       71.18       79.51     16.90 o 
  -3   5  22     1593.40     1490.08     63.86 o 
  -2   5  22     2580.96     2564.80     68.09 o 
  -1   5  22      870.64      839.01     39.79 o 
   0   5  22      228.67      290.43     24.41 o 
   1   5  22     1731.37     1722.23     53.03 o 
   2   5  22       81.37       63.41     11.22 o 
   3   5  22      185.59      162.27     19.05 o 
   4   5  22      946.94      944.15     69.52 o 
   5   5  22     1745.57     1556.77    138.23 o 
   6   5  22      124.00       88.21     21.34 o 
   7   5  22     3454.49     3217.29    136.93 o 
   8   5  22      554.99      537.57     58.94 o 
   9   5  22      906.59      939.81     79.67 o 
  10   5  22      569.40      598.56     66.15 o 
  11   5  22        9.62       46.94     21.06 o 
  12   5  22      719.72      712.66     75.10 o 
  13   5  22      307.16      383.92     44.62 o 
  14   5  22      433.62      502.66     61.84 o 
  15   5  22      514.71      559.34     69.69 o 
 -14   6  22      288.57      375.67     72.34 o 
 -13   6  22        6.00       -8.24     25.59 o 
 -12   6  22      169.96      159.69     48.03 o 
 -11   6  22       92.36      128.38     28.47 o 
 -10   6  22        3.27      -10.92     16.45 o 
  -9   6  22      195.02      216.63     44.90 o 
  -8   6  22      491.12      525.75    118.82 o 
  -7   6  22      225.29      197.39     20.12 o 
  -6   6  22      389.15      424.11     29.48 o 
  -5   6  22      443.56      406.05     29.76 o 
  -4   6  22      237.73      255.86     24.96 o 
  -3   6  22        0.91       11.88     10.52 o 
  -2   6  22     3597.53     3485.57     76.29 o 
  -1   6  22       15.42       11.37      7.25 o 
   0   6  22      547.72      531.78     39.22 o 
   1   6  22       67.48      110.39     16.93 o 
   2   6  22       98.83      116.44     15.60 o 
   3   6  22       45.80       84.61     13.81 o 
   4   6  22      310.73      255.74     39.52 o 
   5   6  22      118.42      115.02     26.92 o 
   6   6  22      720.65      464.51     66.49 o 
   7   6  22      659.51      665.51     65.16 o 
   8   6  22      576.12      671.47     66.53 o 
   9   6  22      258.73      231.96     67.32 o 
  10   6  22       22.50       32.99     21.69 o 
  11   6  22        5.09       -4.87     16.19 o 
  12   6  22       72.09       84.20     29.07 o 
  13   6  22      197.76      194.22     45.55 o 
  14   6  22     1069.96     1230.21    161.98 o 
 -13   7  22      273.66      296.11     64.71 o 
 -12   7  22      427.64      508.79     62.17 o 
 -11   7  22        0.77        5.07     25.34 o 
 -10   7  22      119.38      150.30     33.01 o 
  -9   7  22       28.42       37.49     24.79 o 
  -8   7  22      205.52      262.65     49.20 o 
  -7   7  22      116.41       62.95     96.17 o 
  -6   7  22       12.02       43.69     25.69 o 
  -5   7  22      398.72      856.80    476.99 o 
  -4   7  22       43.83       88.18     26.99 o 
  -3   7  22      263.68      238.88     29.23 o 
  -2   7  22       78.77       60.39     17.29 o 
  -1   7  22       18.76       18.29     14.21 o 
   0   7  22      591.10      643.34     49.48 o 
   1   7  22      186.62      162.49     19.14 o 
   2   7  22      561.75      604.33     37.26 o 
   3   7  22       20.14       20.60     12.63 o 
   4   7  22      119.01       69.81     20.35 o 
   5   7  22      121.03       94.58     27.14 o 
   6   7  22      100.16      138.91     32.32 o 
   7   7  22      119.87      170.45     39.52 o 
   8   7  22      239.96      203.31     37.66 o 
   9   7  22        2.22       -7.20     16.92 o 
  10   7  22       14.48      -12.14     19.34 o 
  11   7  22       14.08        1.71     22.10 o 
  12   7  22       71.98       68.45     27.97 o 
 -11   8  22      288.21      368.58     51.71 o 
 -10   8  22       12.68       20.22     23.71 o 
  -9   8  22      209.38      224.77     48.05 o 
  -8   8  22      558.74      514.63     71.59 o 
  -7   8  22       73.54       61.69     29.37 o 
  -6   8  22      325.47      361.56     56.31 o 
  -5   8  22     1334.02     1323.92    103.29 o 
  -4   8  22        3.97      -27.43     27.43 o 
  -3   8  22        3.75       29.12     12.48 o 
  -2   8  22        6.49        3.86     13.05 o 
  -1   8  22        4.42       38.39     14.79 o 
   0   8  22       53.65       51.34     16.41 o 
   1   8  22      488.97      509.63     44.11 o 
   2   8  22       23.48       -2.00     11.38 o 
   3   8  22       31.90       76.31     22.02 o 
   4   8  22      259.22      214.98     27.86 o 
   5   8  22       13.87        6.13     14.09 o 
   6   8  22      706.38      665.89     66.67 o 
   7   8  22       36.86       20.36     18.11 o 
   8   8  22      563.44      565.50     96.27 o 
   9   8  22       53.84       96.22     52.09 o 
  10   8  22      275.01      244.80     44.50 o 
  11   8  22       15.15       46.68     28.72 o 
  -9   9  22       94.14       66.27     62.01 o 
  -8   9  22        3.29      -16.41     22.18 o 
  -7   9  22        0.64        1.99     49.52 o 
  -6   9  22     1103.88      988.65     95.50 o 
  -5   9  22      370.96      319.00     52.53 o 
  -4   9  22     1828.69     1979.12    127.59 o 
  -3   9  22       15.14       34.99     29.97 o 
  -2   9  22      702.58      718.67     74.72 o 
  -1   9  22      167.02      227.65     76.98 o 
   0   9  22      149.34      137.15     33.08 o 
   1   9  22        1.34      -10.98     22.41 o 
   2   9  22     1409.72     1399.85    103.05 o 
   3   9  22      130.78      191.39     26.97 o 
   4   9  22        5.47       15.15     18.30 o 
   5   9  22      426.58      579.94     61.39 o 
   6   9  22     2086.96     2031.68    115.80 o 
   7   9  22      367.52      402.44     55.92 o 
   8   9  22      530.65      583.40     64.54 o 
   9   9  22      105.53       99.66     58.23 o 
  -6  10  22      205.64      136.72     67.22 o 
  -5  10  22        5.14       45.21     26.13 o 
  -4  10  22        8.91       53.57    101.51 o 
  -3  10  22      726.09      712.08     77.66 o 
  -2  10  22      555.45      797.01    114.78 o 
  -1  10  22      449.26      445.77     70.93 o 
   0  10  22     1223.37     1298.85     97.81 o 
   1  10  22      698.71      776.97     73.22 o 
   2  10  22      255.61      302.32     66.44 o 
   3  10  22      503.31      487.33     80.37 o 
   4  10  22      183.76      141.52     49.96 o 
   5  10  22       38.95       67.21     55.03 o 
   6  10  22     1323.09     1320.35    140.57 o 
 -16   1  23        8.23       -0.51     25.55 o 
 -15   1  23      492.36      445.94     64.13 o 
 -14   1  23      653.61      597.11     88.37 o 
 -13   1  23      869.96      730.20     87.82 o 
 -12   1  23      594.47      598.88     53.32 o 
 -11   1  23      112.27       58.26     21.55 o 
 -10   1  23       45.30       49.35     17.01 o 
  -9   1  23      283.97      322.96     32.67 o 
  -8   1  23      537.14      498.63     43.42 o 
  -7   1  23     1310.93     1195.03     57.66 o 
  -6   1  23      172.04      186.02     22.19 o 
  -5   1  23     4100.33     4284.71     94.82 o 
  -4   1  23     1263.73     1190.00     51.66 o 
  -3   1  23      211.07      232.70     27.74 o 
  -2   1  23      108.78      148.10     22.88 o 
  -1   1  23      161.46      211.21     17.71 o 
   0   1  23      121.40      144.81     16.41 o 
   1   1  23      467.00      541.41     30.92 o 
   2   1  23     6812.91     6998.68    138.27 o 
   3   1  23      137.58      134.28     18.19 o 
   4   1  23     1056.66     1160.42     59.38 o 
   5   1  23       32.92       48.42     18.01 o 
   6   1  23     1167.05     1093.56     60.57 o 
   7   1  23      711.62      650.58     47.67 o 
   8   1  23      814.24      849.03     56.36 o 
   9   1  23       70.72       61.66     38.63 o 
  10   1  23       28.57       17.30     13.63 o 
  11   1  23      908.27      863.38    120.50 o 
  12   1  23      311.43      363.82     42.56 o 
  13   1  23     1253.42     1296.56     99.46 o 
  14   1  23      232.61      246.54     48.88 o 
  15   1  23       69.55       67.01     27.04 o 
  16   1  23      390.41      458.81     66.40 o 
 -16   2  23      569.62      629.70     62.01 o 
 -15   2  23       95.09       87.23     22.86 o 
 -14   2  23      277.04      262.91     32.51 o 
 -13   2  23      284.84      293.13     34.37 o 
 -12   2  23      923.95      930.40     65.08 o 
 -11   2  23     1315.64     1278.51     77.96 o 
 -10   2  23      517.65      551.90     67.48 o 
  -9   2  23     1937.81     1832.63     74.23 o 
  -8   2  23       15.92       -6.84     12.48 o 
  -7   2  23     1773.85     1623.32     62.88 o 
  -6   2  23      722.55      736.49     42.82 o 
  -5   2  23     3164.77     3131.03     84.44 o 
  -4   2  23      292.85      285.54     32.52 o 
  -3   2  23      787.11      784.89     49.35 o 
  -2   2  23     1129.39      995.98     45.67 o 
  -1   2  23      132.34      156.09     16.73 o 
   0   2  23     3275.31     3302.15     74.15 o 
   1   2  23      484.03      559.05     35.75 o 
   2   2  23     1398.51     1531.52     56.79 o 
   3   2  23       97.01      138.87     20.80 o 
   4   2  23      685.29      663.16     56.81 o 
   5   2  23     2749.79     2693.13    204.11 o 
   6   2  23      609.29      614.54     55.95 o 
   7   2  23      113.53      140.48     30.24 o 
   8   2  23       55.53       32.10     15.39 o 
   9   2  23       65.73       67.42     15.45 o 
  10   2  23       20.77       39.73     19.66 o 
  11   2  23      223.07      179.24     36.29 o 
  12   2  23        0.30        4.05     18.10 o 
  13   2  23      649.55      700.11     92.06 o 
  14   2  23      138.10      131.03     34.52 o 
  15   2  23     1026.87     1154.72    102.14 o 
  16   2  23      754.23      845.44    146.86 o 
 -16   3  23      415.52      567.54     82.63 o 
 -15   3  23       52.11        0.12     17.39 o 
 -14   3  23      681.67      694.12     59.02 o 
 -13   3  23       10.57       -1.59     14.63 o 
 -12   3  23      377.17      441.17     45.39 o 
 -11   3  23      188.30      129.59     29.44 o 
 -10   3  23        7.13       14.98     19.26 o 
  -9   3  23       16.33       -3.63      8.85 o 
  -8   3  23      123.43       90.48     18.20 o 
  -7   3  23      282.68      300.75     33.57 o 
  -6   3  23      141.86      134.89     24.03 o 
  -5   3  23     3712.25     3632.38    107.23 o 
  -4   3  23       24.16        2.41     10.91 o 
  -3   3  23      540.58      553.27     40.94 o 
  -2   3  23       23.34       24.04     11.54 o 
  -1   3  23      248.89      183.77     20.53 o 
   0   3  23     1012.42      968.30     40.26 o 
   1   3  23      702.08      745.09     35.73 o 
   2   3  23      494.08      426.12     32.95 o 
   3   3  23      147.72      264.24     28.27 o 
   4   3  23      251.82      265.37     36.36 o 
   5   3  23       72.99      102.19     24.50 o 
   6   3  23       14.30       15.62     25.75 o 
   7   3  23     1037.90      895.47     70.16 o 
   8   3  23        3.38        0.95     19.89 o 
   9   3  23        1.67       18.22     19.52 o 
  10   3  23      129.23      139.39     31.56 o 
  11   3  23     2311.39     2261.68    128.12 o 
  12   3  23      212.58      255.33     55.41 o 
  13   3  23        1.87       10.92     22.92 o 
  14   3  23      375.72      421.73     59.77 o 
  15   3  23      201.90      140.97     32.18 o 
  16   3  23       89.06       77.43     17.44 o 
 -15   4  23      331.93      433.99     68.59 o 
 -14   4  23      171.18      182.11     46.91 o 
 -13   4  23      139.30      223.78     35.19 o 
 -12   4  23      200.39      275.22     48.19 o 
 -11   4  23      959.77      875.06     61.46 o 
 -10   4  23       14.15       16.50     12.34 o 
  -9   4  23      797.11      744.54     53.58 o 
  -8   4  23     1427.41     1321.49     68.40 o 
  -7   4  23     1672.31     1409.27     68.30 o 
  -6   4  23     2310.47     2230.16     84.20 o 
  -5   4  23     2834.49     2614.10    163.21 o 
  -4   4  23      933.63      813.86     50.08 o 
  -3   4  23        1.60       36.92     16.13 o 
  -2   4  23     2443.62     2449.48     69.35 o 
  -1   4  23     2448.60     2396.46     69.06 o 
   0   4  23     2235.01     2346.46     68.85 o 
   1   4  23        0.02        7.75      8.67 o 
   2   4  23        2.03        4.27      7.31 o 
   3   4  23      131.69      162.26     26.84 o 
   4   4  23      853.02      818.03     65.87 o 
   5   4  23      608.23      607.98     55.82 o 
   6   4  23      288.84      344.07     36.47 o 
   7   4  23      857.55      684.21     62.91 o 
   8   4  23      802.08      728.49     69.41 o 
   9   4  23      117.59      133.71     31.49 o 
  10   4  23      477.12      427.46     55.95 o 
  11   4  23        8.64       -0.46     17.70 o 
  12   4  23       82.03       74.33     25.11 o 
  13   4  23        0.26       34.68     21.08 o 
  14   4  23       37.33       11.50     46.81 o 
  15   4  23       11.43       14.09     21.48 o 
 -15   5  23      477.33      465.02     76.30 o 
 -14   5  23      395.06      268.07     98.60 o 
 -13   5  23      131.74       28.39     33.19 o 
 -12   5  23      363.67      462.51     71.24 o 
 -11   5  23        0.06       -6.66     19.50 o 
 -10   5  23       72.02       39.65     15.51 o 
  -9   5  23      303.49      322.11     33.31 o 
  -8   5  23      116.25      109.13     21.09 o 
  -7   5  23     1223.29     1313.30     60.61 o 
  -6   5  23       40.83       80.04     19.15 o 
  -5   5  23      286.16      354.21     44.36 o 
  -4   5  23      261.95      250.63     27.92 o 
  -3   5  23     3836.36     3818.45    103.69 o 
  -2   5  23     2917.41     2653.75     74.58 o 
  -1   5  23     1362.62     1273.31     57.15 o 
   0   5  23      613.84      635.17     35.98 o 
   1   5  23     4336.43     4202.55     93.19 o 
   2   5  23      265.64      275.50     21.91 o 
   3   5  23      162.65      158.12     17.10 o 
   4   5  23        8.14       32.58     32.69 o 
   5   5  23      318.50      233.41     36.43 o
[truncated: 172,102 more chars]
